# Supplementary material for: [η5-(Phenyl­ethyn­yl)cyclo­penta­dien­yl](η4-tetra­phenyl­cyclo­butadiene)cobalt(I)
Source: Acta Crystallogr Sect E Struct Rep Online. 2011 May 14;67(Pt 6):m742–3. doi: 10.1107/S1600536811016928 (PMC3120504; doi:10.1107/S1600536811016928)
Supplement: Supplementary file 1 [file e-67-0m742-sup1.cif]

##############################################################################
#                                                                            #
# This CIF contains the data in a paper accepted for publication in          #
# Acta Crystallographica Section E. It conforms to the requirements of       #
# Notes for Authors for Acta Crystallographica Section E, and has been       #
# peer reviewed under the auspices of the IUCr Commission on Journals.       #
#                                                                            #
# Full details of the Crystallographic Information File format               #
# are given in the paper "The Crystallographic Information File (CIF):       #
# a New Standard Archive File for Crystallography" by S. R. Hall, F. H.      #
# Allen and I. D. Brown [Acta Cryst. (1991), A47, 655-685].                  #
#                                                                            #
# The current version of the core CIF dictionary is obtainable from          #
# ftp://ftp.iucr.org/pub/cif_core.dic.                                       #
#                                                                            #
# Software is freely available for graphical display of the structure(s)     #
# in this CIF. For information consult the CIF software page                 #
# http://www.iucr.org/resources/cif/software.                                #
#                                                                            #
# This file may be used for bona fide research purposes within the           #
# scientific community so long as proper attribution is given to the journal # 
# article from which it was obtained.                                        #
#                                                                            #
##############################################################################
data_global
_audit_creation_method     SHELXL-97
_journal_date_recd_electronic     2011-05-04
_journal_date_accepted     2011-05-04
_journal_name_full     'Acta Crystallographica, Section E'
_journal_year     2011
_journal_volume     67
_journal_issue      6
_journal_page_first     m742
_journal_page_last     m743
_journal_paper_category     QM
_journal_coeditor_code     CV5089
_publ_contact_author_name     'Professor Jim Simpson'
_publ_contact_author_address
;
Department of Chemistry
  University of Otago
  P.O. Box 56
  Dunedin
  NEW ZEALAND
;
_publ_contact_author_email     jsimpson@alkali.otago.ac.nz
_publ_contact_author_fax     +64-3-04797906
_publ_contact_author_phone     +64-3-4797914
_publ_section_title
;\
[\h^5^-(Phenylethynyl)cyclopentadienyl](\h^4^-tetraphenylcyclobutadiene)\
cobalt(I)
;
loop_
    _publ_author_name
    _publ_author_address
    'Courtney, Donagh'
;       School of Chemistry and Chemical Biology
        University College Dublin
        Belfield
        Dublin 4
        Ireland
;
    'Manning, Anthony R.'
;       School of Chemistry and Chemical Biology
        University College Dublin
        Belfield
        Dublin 4
        Ireland
;
    'McAdam, C. John'
;       Department of Chemistry
        University of Otago
        PO Box 56
        Dunedin
        New Zealand
;
    'Simpson, Jim'
;       Department of Chemistry
        University of Otago
        PO Box 56
        Dunedin
        New Zealand
;
data_I
_chemical_name_systematic
;
[\h^5^-(Phenylethynyl)cyclopentadienyl](\h^4^-tetraphenylcyclobutadiene)
cobalt(I)
;
_chemical_name_common     ?
_chemical_formula_moiety     'C41 H29 Co'
_chemical_formula_sum     'C41 H29 Co'
_chemical_formula_iupac     '[Co (C13 H9) (C28 H20)]'
_chemical_formula_weight     580.57
_chemical_melting_point     ?
_symmetry_cell_setting     monoclinic
_symmetry_space_group_name_H-M     'P 21/c'
_symmetry_space_group_name_Hall     '-P 2ybc'
loop_
    _symmetry_equiv_pos_as_xyz
    'x, y, z'
    '-x, y+1/2, -z+1/2'
    '-x, -y, -z'
    'x, -y-1/2, z-1/2'
_cell_length_a     11.2685(5)
_cell_length_b     14.9167(7)
_cell_length_c     16.8122(8)
_cell_angle_alpha     90.00
_cell_angle_beta     97.937(3)
_cell_angle_gamma     90.00
_cell_volume     2798.9(2)
_cell_formula_units_Z     4
_cell_measurement_reflns_used     5542
_cell_measurement_theta_min     2.28
_cell_measurement_theta_max     22.41
_cell_measurement_temperature     91(2)
_exptl_crystal_description     'irregular fragment'
_exptl_crystal_colour     orange
_exptl_crystal_size_max     0.46
_exptl_crystal_size_mid     0.34
_exptl_crystal_size_min     0.13
_exptl_crystal_density_diffrn     1.378
_exptl_crystal_density_meas     ?
_exptl_crystal_density_method     'not measured'
_exptl_crystal_F_000     1208
_exptl_absorpt_coefficient_mu     0.643
_exptl_absorpt_correction_type     multi-scan
_exptl_absorpt_process_details     '(SADABS; Bruker, 2006)'
_exptl_absorpt_correction_T_min     0.828634
_exptl_absorpt_correction_T_max     1.00000
_exptl_special_details
;
IR \n/cm^-1^ \n(C\\tb C) 2214 (ATR). ^1^H NMR (CDCl~3~): \d 7.5 (8<i>H</i>, m,
Cb-<i>o</i>-Ph), 7.42 (2<i>H</i>, m, C~2~-<i>m</i>-Ph), 7.27 (1<i>H</i>, m,
C~2~-<i>p</i>-Ph), 7.2 (12<i>H</i>, m, Cb-<i>m/p</i>-Ph), 7.14 (2<i>H</i>, m,
C~2~-<i>o</i>-Ph), 4.82 (2<i>H</i>, t, <i>\a</i>-Cp), 4.65 (2<i>H</i>, t,
<i>\b</i>-Cp). ^13^C NMR (CDCl~3~): \d 135.6 (Cb-<i>ipso</i>-Ph), 131.4
(C~2~-<i>o</i>-Ph), 128.9 (C~2~-<i>m</i>-Ph & Cb-<i>o</i>-Ph), 128.1
(Cb-<i>m</i>-Ph), 127.6 (C~2~-<i>p</i>-Ph), 126.4 (Cb-<i>p</i>-Ph), 123.7
(C~2~-<i>ipso</i>-Ph), 87.8 (<i>C</i>\\tb CPh), 85.7 (<i>\a</i>-Cp), 85.2
(C\\tb <i>C</i>Ph), 84.9 (<i>\b</i>-Cp), 79.2 (<i>ipso</i>-Cp), 76.2
(C~4~Ph~4~). UV-Vis, \l~max~/nm (\e/dm^3^mol^-1^cm^-1^) (CH~2~Cl~2~): 269 (44
000), 300 (sh, 30 000), 330 (sh, 24 000) 385 (sh, 4800).
;
_diffrn_ambient_temperature     91(2)
_diffrn_radiation_type     MoK\a
_diffrn_radiation_wavelength     0.71073
_diffrn_radiation_source     'fine-focus sealed tube'
_diffrn_radiation_monochromator     graphite
_diffrn_measurement_device_type     'Bruker APEXII CCD area-detector'
_diffrn_measurement_method     \w
_diffrn_detector_area_resol_mean     ?
_diffrn_reflns_number     25140
_diffrn_reflns_av_R_equivalents     0.0503
_diffrn_reflns_av_sigmaI/netI     0.0307
_diffrn_reflns_theta_min     1.83
_diffrn_reflns_theta_max     22.57
_diffrn_reflns_theta_full     22.57
_diffrn_measured_fraction_theta_max     0.990
_diffrn_measured_fraction_theta_full     0.990
_diffrn_reflns_limit_h_min     -12
_diffrn_reflns_limit_h_max     12
_diffrn_reflns_limit_k_min     -16
_diffrn_reflns_limit_k_max     16
_diffrn_reflns_limit_l_min     -16
_diffrn_reflns_limit_l_max     18
_diffrn_standards_number     0
_diffrn_standards_interval_count     ?
_diffrn_standards_interval_time     ?
_diffrn_standards_decay_%     ?
_refine_special_details
;
Refinement of <i>F</i>^2^ against ALL reflections. The weighted <i>R</i>-factor
<i>wR</i> and goodness of fit <i>S</i> are based on <i>F</i>^2^, conventional
<i>R</i>-factors <i>R</i> are based on <i>F</i>, with <i>F</i> set to zero for
negative <i>F</i>^2^. The threshold expression of <i>F</i>^2^ >
\s(<i>F</i>^2^) is used only for calculating <i>R</i>-factors(gt) <i>etc</i>.
and is not relevant to the choice of reflections for refinement.
<i>R</i>-factors based on <i>F</i>^2^ are statistically about twice as large
as those based on <i>F</i>, and <i>R</i>- factors based on ALL data will be
even larger.
;
_reflns_number_total     3651
_reflns_number_gt     3130
_reflns_threshold_expression     I>2\s(I)
_refine_ls_structure_factor_coef     Fsqd
_refine_ls_matrix_type     full
_refine_ls_R_factor_all     0.0538
_refine_ls_R_factor_gt     0.0454
_refine_ls_wR_factor_gt     0.1241
_refine_ls_wR_factor_ref     0.1304
_refine_ls_goodness_of_fit_ref     1.059
_refine_ls_restrained_S_all     1.059
_refine_ls_number_reflns     3651
_refine_ls_number_parameters     379
_refine_ls_number_restraints     0
_refine_ls_hydrogen_treatment     constr
_refine_ls_weighting_scheme     calc
_refine_ls_weighting_details
         'calc w=1/[\s^2^(Fo^2^)+(0.0693P)^2^+4.4297P] where P=(Fo^2^+2Fc^2^)/3'
_atom_sites_solution_hydrogens     geom
_atom_sites_solution_primary     direct
_atom_sites_solution_secondary     difmap
_refine_ls_shift/su_max     ?
_refine_ls_shift/su_max_lt     0.001
_refine_ls_shift/su_mean     0.000
_refine_diff_density_max     1.046
_refine_diff_density_min     -0.478
_refine_ls_extinction_method     none
_refine_ls_extinction_coef     ?
loop_
    _atom_type_symbol
    _atom_type_description
    _atom_type_scat_dispersion_real
    _atom_type_scat_dispersion_imag
    _atom_type_scat_source
    'C' 'C' 0.0033 0.0016
                         'International Tables Vol C Tables 4.2.6.8 and 6.1.1.4'
    'H' 'H' 0.0000 0.0000
                         'International Tables Vol C Tables 4.2.6.8 and 6.1.1.4'
    'Co' 'Co' 0.3494 0.9721
                         'International Tables Vol C Tables 4.2.6.8 and 6.1.1.4'
_computing_data_collection     'APEX2 (Bruker, 2006)'
_computing_cell_refinement     'APEX2 and SAINT (Bruker, 2006)'
_computing_data_reduction     'SAINT (Bruker, 2006)'
_computing_structure_solution
;
SHELXS97 (Sheldrick, 2008) and TITAN (Hunter & Simpson, 1999)
;
_computing_structure_refinement
;
SHELXL97 (Sheldrick, 2008) and TITAN (Hunter & Simpson, 1999)
;
_computing_molecular_graphics
;
ORTEP-3 (Farrugia, 1997) and Mercury (Macrae <i>et al.</i>,
2008)
;
_computing_publication_material
;
SHELXL97 (Sheldrick, 2008), enCIFer (Allen <i>et al.</i>, 2004),
PLATON (Spek, 2009)
and
publCIF (Westrip, 2010)
;
loop_
    _atom_site_type_symbol
    _atom_site_label
    _atom_site_fract_x
    _atom_site_fract_y
    _atom_site_fract_z
    _atom_site_U_iso_or_equiv
    _atom_site_adp_type
    _atom_site_calc_flag
    _atom_site_refinement_flags
    _atom_site_occupancy
    _atom_site_symmetry_multiplicity
    _atom_site_disorder_assembly
    _atom_site_disorder_group
    C C1 0.6521(3) 0.2050(2) 1.0157(2) 0.0227(8) Uani d . 1 1 . .
    C C2 0.5229(3) 0.2125(2) 1.0222(2) 0.0230(8) Uani d . 1 1 . .
    C C3 0.4966(3) 0.1499(2) 0.9545(2) 0.0237(8) Uani d . 1 1 . .
    C C4 0.6247(3) 0.1436(2) 0.9479(2) 0.0236(8) Uani d . 1 1 . .
    Co Co1 0.56188(4) 0.26618(3) 0.92077(3) 0.0238(2) Uani d . 1 1 . .
    C C5 0.7628(3) 0.2358(2) 1.0628(2) 0.0255(9) Uani d . 1 1 . .
    C C6 0.8710(3) 0.2326(2) 1.0314(2) 0.0300(9) Uani d . 1 1 . .
    H H6 0.8719 0.2138 0.9775 0.036 Uiso calc R 1 1 . .
    C C7 0.9761(4) 0.2564(3) 1.0777(3) 0.0369(10) Uani d . 1 1 . .
    H H7 1.0495 0.2522 1.0561 0.044 Uiso calc R 1 1 . .
    C C8 0.9763(4) 0.2865(3) 1.1556(3) 0.0394(10) Uani d . 1 1 . .
    H H8 1.0496 0.3022 1.1875 0.047 Uiso calc R 1 1 . .
    C C9 0.8702(3) 0.2934(3) 1.1867(2) 0.0362(10) Uani d . 1 1 . .
    H H9 0.8696 0.3164 1.2393 0.043 Uiso calc R 1 1 . .
    C C10 0.7642(3) 0.2669(2) 1.1414(2) 0.0300(9) Uani d . 1 1 . .
    H H10 0.6915 0.2700 1.1639 0.036 Uiso calc R 1 1 . .
    C C11 0.4524(3) 0.2540(2) 1.0794(2) 0.0221(8) Uani d . 1 1 . .
    C C12 0.4748(3) 0.3418(2) 1.1069(2) 0.0254(8) Uani d . 1 1 . .
    H H12 0.5361 0.3759 1.0876 0.030 Uiso calc R 1 1 . .
    C C13 0.4084(3) 0.3795(2) 1.1618(2) 0.0281(9) Uani d . 1 1 . .
    H H13 0.4254 0.4389 1.1805 0.034 Uiso calc R 1 1 . .
    C C14 0.3184(3) 0.3316(3) 1.1894(2) 0.0287(9) Uani d . 1 1 . .
    H H14 0.2728 0.3577 1.2269 0.034 Uiso calc R 1 1 . .
    C C15 0.2945(3) 0.2448(3) 1.1621(2) 0.0269(9) Uani d . 1 1 . .
    H H15 0.2318 0.2117 1.1807 0.032 Uiso calc R 1 1 . .
    C C16 0.3611(3) 0.2061(2) 1.1083(2) 0.0221(8) Uani d . 1 1 . .
    H H16 0.3446 0.1463 1.0907 0.027 Uiso calc R 1 1 . .
    C C17 0.3896(3) 0.1023(2) 0.9165(2) 0.0232(8) Uani d . 1 1 . .
    C C18 0.4002(4) 0.0193(2) 0.8804(2) 0.0311(9) Uani d . 1 1 . .
    H H18 0.4771 -0.0069 0.8810 0.037 Uiso calc R 1 1 . .
    C C19 0.2997(4) -0.0253(3) 0.8438(2) 0.0380(10) Uani d . 1 1 . .
    H H19 0.3085 -0.0812 0.8182 0.046 Uiso calc R 1 1 . .
    C C20 0.1878(4) 0.0102(3) 0.8439(2) 0.0387(11) Uani d . 1 1 . .
    H H20 0.1192 -0.0214 0.8193 0.046 Uiso calc R 1 1 . .
    C C21 0.1748(3) 0.0917(3) 0.8796(2) 0.0350(10) Uani d . 1 1 . .
    H H21 0.0971 0.1165 0.8798 0.042 Uiso calc R 1 1 . .
    C C22 0.2753(3) 0.1382(3) 0.9157(2) 0.0295(9) Uani d . 1 1 . .
    H H22 0.2659 0.1948 0.9399 0.035 Uiso calc R 1 1 . .
    C C23 0.6966(3) 0.0865(2) 0.9016(2) 0.0252(8) Uani d . 1 1 . .
    C C24 0.6679(3) 0.0760(3) 0.8189(2) 0.0321(9) Uani d . 1 1 . .
    H H24 0.6005 0.1066 0.7913 0.038 Uiso calc R 1 1 . .
    C C25 0.7359(4) 0.0216(3) 0.7764(3) 0.0392(10) Uani d . 1 1 . .
    H H25 0.7150 0.0150 0.7200 0.047 Uiso calc R 1 1 . .
    C C26 0.8343(4) -0.0232(3) 0.8155(3) 0.0421(11) Uani d . 1 1 . .
    H H26 0.8820 -0.0597 0.7862 0.050 Uiso calc R 1 1 . .
    C C27 0.8628(4) -0.0144(3) 0.8978(3) 0.0387(10) Uani d . 1 1 . .
    H H27 0.9296 -0.0458 0.9252 0.046 Uiso calc R 1 1 . .
    C C28 0.7945(3) 0.0398(2) 0.9404(2) 0.0301(9) Uani d . 1 1 . .
    H H28 0.8147 0.0452 0.9969 0.036 Uiso calc R 1 1 . .
    C C29 0.6216(4) 0.3951(2) 0.9078(2) 0.0335(10) Uani d . 1 1 . .
    C C30 0.4945(3) 0.3952(2) 0.9017(2) 0.0298(9) Uani d . 1 1 . .
    H H30 0.4484 0.4271 0.9356 0.036 Uiso calc R 1 1 . .
    C C31 0.4490(3) 0.3399(3) 0.8368(2) 0.0323(9) Uani d . 1 1 . .
    H H31 0.3667 0.3281 0.8194 0.039 Uiso calc R 1 1 . .
    C C32 0.5459(3) 0.3053(3) 0.8023(2) 0.0298(9) Uani d . 1 1 . .
    H H32 0.5399 0.2662 0.7573 0.036 Uiso calc R 1 1 . .
    C C33 0.6523(3) 0.3376(2) 0.8449(2) 0.0303(9) Uani d . 1 1 . .
    H H33 0.7310 0.3241 0.8344 0.036 Uiso calc R 1 1 . .
    C C34 0.7017(4) 0.4436(3) 0.9644(3) 0.0388(10) Uani d . 1 1 . .
    C C35 0.7710(4) 0.4866(3) 1.0105(3) 0.0410(11) Uani d . 1 1 . .
    C C36 0.8551(4) 0.5366(3) 1.0640(3) 0.0411(11) Uani d . 1 1 . .
    C C37 0.8290(4) 0.6205(3) 1.0890(3) 0.0480(12) Uani d . 1 1 . .
    H H37 0.7542 0.6475 1.0698 0.058 Uiso calc R 1 1 . .
    C C38 0.9135(4) 0.6667(3) 1.1432(3) 0.0476(12) Uani d . 1 1 . .
    H H38 0.8948 0.7245 1.1617 0.057 Uiso calc R 1 1 . .
    C C39 1.0170(4) 0.6311(3) 1.1682(2) 0.0413(11) Uani d . 1 1 . .
    H H39 1.0727 0.6637 1.2048 0.050 Uiso calc R 1 1 . .
    C C40 1.0488(4) 0.5471(3) 1.1432(3) 0.0474(12) Uani d . 1 1 . .
    H H40 1.1256 0.5227 1.1615 0.057 Uiso calc R 1 1 . .
    C C41 0.9665(4) 0.4998(3) 1.0913(3) 0.0438(11) Uani d . 1 1 . .
    H H41 0.9861 0.4417 1.0740 0.053 Uiso calc R 1 1 . .
loop_
    _atom_site_aniso_label
    _atom_site_aniso_U_11
    _atom_site_aniso_U_22
    _atom_site_aniso_U_33
    _atom_site_aniso_U_12
    _atom_site_aniso_U_13
    _atom_site_aniso_U_23
    C1 0.026(2) 0.0215(19) 0.0215(19) 0.0007(15) 0.0054(15) 0.0031(15)
    C2 0.0230(19) 0.0213(19) 0.025(2) -0.0014(15) 0.0043(16) 0.0013(16)
    C3 0.027(2) 0.0217(19) 0.0235(19) 0.0017(16) 0.0083(16) 0.0021(16)
    C4 0.028(2) 0.0210(19) 0.0219(19) 0.0008(16) 0.0028(15) 0.0031(16)
    Co1 0.0257(3) 0.0224(3) 0.0237(3) 0.0001(2) 0.0054(2) 0.0023(2)
    C5 0.025(2) 0.023(2) 0.029(2) 0.0011(16) 0.0044(17) 0.0046(16)
    C6 0.025(2) 0.035(2) 0.031(2) 0.0000(17) 0.0060(18) 0.0002(17)
    C7 0.022(2) 0.046(3) 0.042(3) 0.0044(18) 0.0057(19) -0.001(2)
    C8 0.024(2) 0.047(3) 0.044(3) -0.0002(19) -0.0071(19) 0.004(2)
    C9 0.035(2) 0.040(2) 0.032(2) 0.0029(19) -0.0012(19) 0.0007(19)
    C10 0.026(2) 0.030(2) 0.033(2) 0.0017(17) 0.0046(18) 0.0046(17)
    C11 0.0200(19) 0.027(2) 0.018(2) 0.0014(15) -0.0005(15) 0.0005(15)
    C12 0.026(2) 0.026(2) 0.023(2) -0.0035(16) 0.0019(16) 0.0022(16)
    C13 0.035(2) 0.024(2) 0.024(2) 0.0007(17) -0.0012(17) -0.0035(16)
    C14 0.029(2) 0.036(2) 0.021(2) 0.0077(18) 0.0047(16) -0.0025(17)
    C15 0.022(2) 0.037(2) 0.023(2) -0.0005(16) 0.0046(16) 0.0013(17)
    C16 0.0212(19) 0.0227(19) 0.0213(19) -0.0012(15) -0.0008(15) -0.0011(15)
    C17 0.030(2) 0.024(2) 0.0172(18) -0.0031(16) 0.0054(15) 0.0032(16)
    C18 0.037(2) 0.028(2) 0.030(2) -0.0048(18) 0.0114(18) 0.0021(18)
    C19 0.056(3) 0.029(2) 0.029(2) -0.019(2) 0.008(2) -0.0058(18)
    C20 0.040(3) 0.051(3) 0.025(2) -0.023(2) 0.0027(18) -0.0011(19)
    C21 0.024(2) 0.051(3) 0.028(2) -0.0068(19) -0.0016(17) 0.004(2)
    C22 0.034(2) 0.032(2) 0.022(2) 0.0005(18) 0.0035(16) 0.0023(17)
    C23 0.026(2) 0.0194(19) 0.032(2) -0.0026(16) 0.0102(17) 0.0023(16)
    C24 0.036(2) 0.033(2) 0.028(2) -0.0001(18) 0.0074(18) -0.0001(18)
    C25 0.053(3) 0.036(2) 0.032(2) -0.008(2) 0.017(2) -0.0084(19)
    C26 0.041(3) 0.030(2) 0.062(3) -0.009(2) 0.033(2) -0.013(2)
    C27 0.028(2) 0.028(2) 0.061(3) -0.0002(18) 0.012(2) -0.003(2)
    C28 0.032(2) 0.027(2) 0.032(2) -0.0004(17) 0.0075(18) -0.0010(17)
    C29 0.043(2) 0.021(2) 0.033(2) -0.0109(18) -0.0080(19) 0.0093(18)
    C30 0.033(2) 0.023(2) 0.033(2) 0.0036(17) 0.0048(17) 0.0052(17)
    C31 0.036(2) 0.030(2) 0.029(2) 0.0023(18) -0.0026(18) 0.0074(17)
    C32 0.039(2) 0.027(2) 0.023(2) 0.0005(18) 0.0045(18) 0.0047(17)
    C33 0.033(2) 0.032(2) 0.027(2) -0.0016(18) 0.0084(17) 0.0062(17)
    C34 0.046(3) 0.031(2) 0.040(3) -0.001(2) 0.007(2) 0.005(2)
    C35 0.043(3) 0.036(2) 0.043(3) -0.006(2) 0.003(2) -0.002(2)
    C36 0.045(3) 0.043(3) 0.037(2) -0.012(2) 0.013(2) -0.005(2)
    C37 0.046(3) 0.041(3) 0.058(3) -0.004(2) 0.010(2) -0.007(2)
    C38 0.057(3) 0.040(3) 0.046(3) -0.017(2) 0.011(2) -0.012(2)
    C39 0.045(3) 0.045(3) 0.036(2) -0.018(2) 0.014(2) -0.012(2)
    C40 0.045(3) 0.055(3) 0.040(3) -0.008(2) 0.001(2) -0.001(2)
    C41 0.051(3) 0.042(3) 0.037(3) -0.003(2) 0.002(2) 0.003(2)
_geom_special_details
;
All e.s.d.'s (except the e.s.d. in the dihedral angle between two l.s. planes)
are estimated using the full covariance matrix. The cell e.s.d.'s are taken
into account individually in the estimation of e.s.d.'s in distances, angles
and torsion angles; correlations between e.s.d.'s in cell parameters are only
used when they are defined by crystal symmetry. An approximate (isotropic)
treatment of cell e.s.d.'s is used for estimating e.s.d.'s involving l.s.
planes.
;
loop_
    _geom_bond_atom_site_label_1
    _geom_bond_atom_site_label_2
    _geom_bond_site_symmetry_2
    _geom_bond_distance
    _geom_bond_publ_flag
    C1 C5 . 1.456(5) ?
    C1 C4 . 1.462(5) ?
    C1 C2 . 1.478(5) ?
    C1 Co1 . 1.991(3) ?
    C2 C11 . 1.467(5) ?
    C2 C3 . 1.470(5) ?
    C2 Co1 . 1.987(3) ?
    C3 C4 . 1.466(5) ?
    C3 C17 . 1.468(5) ?
    C3 Co1 . 1.997(3) ?
    C4 C23 . 1.471(5) ?
    C4 Co1 . 1.991(3) ?
    Co1 C33 . 2.039(4) ?
    Co1 C32 . 2.059(4) ?
    Co1 C29 . 2.059(4) ?
    Co1 C30 . 2.078(4) ?
    Co1 C31 . 2.079(4) ?
    C5 C6 . 1.395(5) ?
    C5 C10 . 1.398(5) ?
    C6 C7 . 1.371(6) ?
    C6 H6 . 0.9500 ?
    C7 C8 . 1.384(6) ?
    C7 H7 . 0.9500 ?
    C8 C9 . 1.374(6) ?
    C8 H8 . 0.9500 ?
    C9 C10 . 1.382(5) ?
    C9 H9 . 0.9500 ?
    C10 H10 . 0.9500 ?
    C11 C16 . 1.394(5) ?
    C11 C12 . 1.400(5) ?
    C12 C13 . 1.386(5) ?
    C12 H12 . 0.9500 ?
    C13 C14 . 1.372(5) ?
    C13 H13 . 0.9500 ?
    C14 C15 . 1.388(5) ?
    C14 H14 . 0.9500 ?
    C15 C16 . 1.380(5) ?
    C15 H15 . 0.9500 ?
    C16 H16 . 0.9500 ?
    C17 C18 . 1.390(5) ?
    C17 C22 . 1.393(5) ?
    C18 C19 . 1.382(6) ?
    C18 H18 . 0.9500 ?
    C19 C20 . 1.368(6) ?
    C19 H19 . 0.9500 ?
    C20 C21 . 1.373(6) ?
    C20 H20 . 0.9500 ?
    C21 C22 . 1.393(5) ?
    C21 H21 . 0.9500 ?
    C22 H22 . 0.9500 ?
    C23 C28 . 1.389(5) ?
    C23 C24 . 1.392(5) ?
    C24 C25 . 1.382(6) ?
    C24 H24 . 0.9500 ?
    C25 C26 . 1.382(6) ?
    C25 H25 . 0.9500 ?
    C26 C27 . 1.382(6) ?
    C26 H26 . 0.9500 ?
    C27 C28 . 1.383(6) ?
    C27 H27 . 0.9500 ?
    C28 H28 . 0.9500 ?
    C29 C34 . 1.416(6) ?
    C29 C30 . 1.422(6) ?
    C29 C33 . 1.439(6) ?
    C30 C31 . 1.407(5) ?
    C30 H30 . 0.9500 ?
    C31 C32 . 1.404(5) ?
    C31 H31 . 0.9500 ?
    C32 C33 . 1.396(5) ?
    C32 H32 . 0.9500 ?
    C33 H33 . 0.9500 ?
    C34 C35 . 1.207(6) ?
    C35 C36 . 1.424(6) ?
    C36 C37 . 1.366(6) ?
    C36 C41 . 1.388(6) ?
    C37 C38 . 1.404(6) ?
    C37 H37 . 0.9500 ?
    C38 C39 . 1.297(6) ?
    C38 H38 . 0.9500 ?
    C39 C40 . 1.383(6) ?
    C39 H39 . 0.9500 ?
    C40 C41 . 1.377(6) ?
    C40 H40 . 0.9500 ?
    C41 H41 . 0.9500 ?
loop_
    _geom_angle_atom_site_label_1
    _geom_angle_atom_site_label_2
    _geom_angle_atom_site_label_3
    _geom_angle_site_symmetry_1
    _geom_angle_site_symmetry_3
    _geom_angle
    _geom_angle_publ_flag
    C5 C1 C4 . . 133.9(3) ?
    C5 C1 C2 . . 135.6(3) ?
    C4 C1 C2 . . 90.0(3) ?
    C5 C1 Co1 . . 126.6(2) ?
    C4 C1 Co1 . . 68.44(19) ?
    C2 C1 Co1 . . 68.01(19) ?
    C11 C2 C3 . . 134.9(3) ?
    C11 C2 C1 . . 135.1(3) ?
    C3 C2 C1 . . 89.5(3) ?
    C11 C2 Co1 . . 126.7(2) ?
    C3 C2 Co1 . . 68.71(19) ?
    C1 C2 Co1 . . 68.35(19) ?
    C4 C3 C17 . . 134.0(3) ?
    C4 C3 C2 . . 90.2(3) ?
    C17 C3 C2 . . 135.3(3) ?
    C4 C3 Co1 . . 68.21(19) ?
    C17 C3 Co1 . . 127.5(2) ?
    C2 C3 Co1 . . 67.98(19) ?
    C1 C4 C3 . . 90.3(3) ?
    C1 C4 C23 . . 134.7(3) ?
    C3 C4 C23 . . 134.2(3) ?
    C1 C4 Co1 . . 68.49(19) ?
    C3 C4 Co1 . . 68.65(19) ?
    C23 C4 Co1 . . 127.9(2) ?
    C2 Co1 C4 . . 63.05(14) ?
    C2 Co1 C1 . . 43.63(14) ?
    C4 Co1 C1 . . 43.07(14) ?
    C2 Co1 C3 . . 43.31(14) ?
    C4 Co1 C3 . . 43.14(14) ?
    C1 Co1 C3 . . 62.71(14) ?
    C2 Co1 C33 . . 159.37(15) ?
    C4 Co1 C33 . . 115.52(15) ?
    C1 Co1 C33 . . 119.79(15) ?
    C3 Co1 C33 . . 150.13(15) ?
    C2 Co1 C32 . . 160.72(15) ?
    C4 Co1 C32 . . 117.56(15) ?
    C1 Co1 C32 . . 150.69(15) ?
    C3 Co1 C32 . . 122.29(15) ?
    C33 Co1 C32 . . 39.82(15) ?
    C2 Co1 C29 . . 125.57(15) ?
    C4 Co1 C29 . . 140.44(15) ?
    C1 Co1 C29 . . 112.01(15) ?
    C3 Co1 C29 . . 168.57(15) ?
    C33 Co1 C29 . . 41.11(16) ?
    C32 Co1 C29 . . 67.61(15) ?
    C2 Co1 C30 . . 112.71(15) ?
    C4 Co1 C30 . . 175.54(15) ?
    C1 Co1 C30 . . 133.08(15) ?
    C3 Co1 C30 . . 135.03(15) ?
    C33 Co1 C30 . . 67.86(15) ?
    C32 Co1 C30 . . 66.89(15) ?
    C29 Co1 C30 . . 40.20(15) ?
    C2 Co1 C31 . . 127.49(15) ?
    C4 Co1 C31 . . 143.75(15) ?
    C1 Co1 C31 . . 169.44(15) ?
    C3 Co1 C31 . . 115.96(15) ?
    C33 Co1 C31 . . 67.09(15) ?
    C32 Co1 C31 . . 39.65(15) ?
    C29 Co1 C31 . . 67.17(15) ?
    C30 Co1 C31 . . 39.56(15) ?
    C6 C5 C10 . . 118.2(3) ?
    C6 C5 C1 . . 120.7(3) ?
    C10 C5 C1 . . 121.0(3) ?
    C7 C6 C5 . . 120.5(4) ?
    C7 C6 H6 . . 119.8 ?
    C5 C6 H6 . . 119.8 ?
    C6 C7 C8 . . 120.7(4) ?
    C6 C7 H7 . . 119.7 ?
    C8 C7 H7 . . 119.7 ?
    C9 C8 C7 . . 119.8(4) ?
    C9 C8 H8 . . 120.1 ?
    C7 C8 H8 . . 120.1 ?
    C8 C9 C10 . . 120.0(4) ?
    C8 C9 H9 . . 120.0 ?
    C10 C9 H9 . . 120.0 ?
    C9 C10 C5 . . 120.8(4) ?
    C9 C10 H10 . . 119.6 ?
    C5 C10 H10 . . 119.6 ?
    C16 C11 C12 . . 118.2(3) ?
    C16 C11 C2 . . 120.3(3) ?
    C12 C11 C2 . . 121.4(3) ?
    C13 C12 C11 . . 120.7(3) ?
    C13 C12 H12 . . 119.6 ?
    C11 C12 H12 . . 119.6 ?
    C14 C13 C12 . . 120.4(3) ?
    C14 C13 H13 . . 119.8 ?
    C12 C13 H13 . . 119.8 ?
    C13 C14 C15 . . 119.5(3) ?
    C13 C14 H14 . . 120.2 ?
    C15 C14 H14 . . 120.2 ?
    C16 C15 C14 . . 120.6(3) ?
    C16 C15 H15 . . 119.7 ?
    C14 C15 H15 . . 119.7 ?
    C15 C16 C11 . . 120.5(3) ?
    C15 C16 H16 . . 119.7 ?
    C11 C16 H16 . . 119.7 ?
    C18 C17 C22 . . 118.2(3) ?
    C18 C17 C3 . . 120.4(3) ?
    C22 C17 C3 . . 121.4(3) ?
    C19 C18 C17 . . 120.6(4) ?
    C19 C18 H18 . . 119.7 ?
    C17 C18 H18 . . 119.7 ?
    C20 C19 C18 . . 120.8(4) ?
    C20 C19 H19 . . 119.6 ?
    C18 C19 H19 . . 119.6 ?
    C19 C20 C21 . . 119.8(4) ?
    C19 C20 H20 . . 120.1 ?
    C21 C20 H20 . . 120.1 ?
    C20 C21 C22 . . 120.1(4) ?
    C20 C21 H21 . . 120.0 ?
    C22 C21 H21 . . 120.0 ?
    C17 C22 C21 . . 120.5(4) ?
    C17 C22 H22 . . 119.7 ?
    C21 C22 H22 . . 119.7 ?
    C28 C23 C24 . . 118.2(3) ?
    C28 C23 C4 . . 120.1(3) ?
    C24 C23 C4 . . 121.7(3) ?
    C25 C24 C23 . . 121.0(4) ?
    C25 C24 H24 . . 119.5 ?
    C23 C24 H24 . . 119.5 ?
    C24 C25 C26 . . 120.2(4) ?
    C24 C25 H25 . . 119.9 ?
    C26 C25 H25 . . 119.9 ?
    C25 C26 C27 . . 119.4(4) ?
    C25 C26 H26 . . 120.3 ?
    C27 C26 H26 . . 120.3 ?
    C26 C27 C28 . . 120.3(4) ?
    C26 C27 H27 . . 119.9 ?
    C28 C27 H27 . . 119.9 ?
    C27 C28 C23 . . 120.9(4) ?
    C27 C28 H28 . . 119.6 ?
    C23 C28 H28 . . 119.6 ?
    C34 C29 C30 . . 126.1(4) ?
    C34 C29 C33 . . 127.0(4) ?
    C30 C29 C33 . . 106.9(3) ?
    C34 C29 Co1 . . 126.3(3) ?
    C30 C29 Co1 . . 70.6(2) ?
    C33 C29 Co1 . . 68.7(2) ?
    C31 C30 C29 . . 108.1(3) ?
    C31 C30 Co1 . . 70.3(2) ?
    C29 C30 Co1 . . 69.2(2) ?
    C31 C30 H30 . . 126.0 ?
    C29 C30 H30 . . 126.0 ?
    Co1 C30 H30 . . 126.1 ?
    C32 C31 C30 . . 108.4(3) ?
    C32 C31 Co1 . . 69.4(2) ?
    C30 C31 Co1 . . 70.2(2) ?
    C32 C31 H31 . . 125.8 ?
    C30 C31 H31 . . 125.8 ?
    Co1 C31 H31 . . 126.2 ?
    C33 C32 C31 . . 108.8(3) ?
    C33 C32 Co1 . . 69.3(2) ?
    C31 C32 Co1 . . 70.9(2) ?
    C33 C32 H32 . . 125.6 ?
    C31 C32 H32 . . 125.6 ?
    Co1 C32 H32 . . 125.7 ?
    C32 C33 C29 . . 107.9(3) ?
    C32 C33 Co1 . . 70.9(2) ?
    C29 C33 Co1 . . 70.2(2) ?
    C32 C33 H33 . . 126.1 ?
    C29 C33 H33 . . 126.1 ?
    Co1 C33 H33 . . 124.5 ?
    C35 C34 C29 . . 177.7(4) ?
    C34 C35 C36 . . 178.6(5) ?
    C37 C36 C41 . . 118.9(4) ?
    C37 C36 C35 . . 121.4(4) ?
    C41 C36 C35 . . 119.7(4) ?
    C36 C37 C38 . . 119.6(4) ?
    C36 C37 H37 . . 120.2 ?
    C38 C37 H37 . . 120.2 ?
    C39 C38 C37 . . 120.5(4) ?
    C39 C38 H38 . . 119.7 ?
    C37 C38 H38 . . 119.7 ?
    C38 C39 C40 . . 122.1(4) ?
    C38 C39 H39 . . 119.0 ?
    C40 C39 H39 . . 119.0 ?
    C41 C40 C39 . . 118.4(4) ?
    C41 C40 H40 . . 120.8 ?
    C39 C40 H40 . . 120.8 ?
    C40 C41 C36 . . 120.4(4) ?
    C40 C41 H41 . . 119.8 ?
    C36 C41 H41 . . 119.8 ?
loop_
    _geom_hbond_atom_site_label_D
    _geom_hbond_atom_site_label_H
    _geom_hbond_atom_site_label_A
    _geom_hbond_site_symmetry_A
    _geom_hbond_distance_DH
    _geom_hbond_distance_HA
    _geom_hbond_distance_DA
    _geom_hbond_angle_DHA
    C32 H32 Cg1 4_554 0.95 2.66 3.460(4) 142
    C14 H14 Cg2 4_555 0.95 2.86 3.674(4) 144
    C28 H28 Cg2 3_666 0.95 2.93 3.578(4) 127
