# Supplementary material for: [η5-(Phenyl­ethyn­yl)cyclo­penta­dien­yl](η4-tetra­phenyl­cyclo­butadiene)cobalt(I)
Source: Acta Crystallogr Sect E Struct Rep Online. 2011 May 14;67(Pt 6):m742–3. doi: 10.1107/S1600536811016928 (PMC3120504; doi:10.1107/S1600536811016928)
Supplement: Supplementary file 2 [file e-67-0m742-Isup2.hkl]

# 
# h,k,l, Fc-squared, Fo-squared, sigma(Fo-squared) and status flag 
# 
data_I
_shelx_title ' jm428 in P2(1)/c' 
_shelx_refln_list_code          4 
_shelx_F_calc_maximum      271.93 
_exptl_crystal_F_000      1208.00 
_reflns_d_resolution_high  0.9259 
 
loop_ 
 _symmetry_equiv_pos_as_xyz 
 'x, y, z' 
 '-x, y+1/2, -z+1/2' 
 '-x, -y, -z' 
 'x, -y-1/2, z-1/2' 
 
_cell_length_a    11.2685 
_cell_length_b    14.9167 
_cell_length_c    16.8122 
_cell_angle_alpha  90.000 
_cell_angle_beta   97.937 
_cell_angle_gamma  90.000 
 
_shelx_F_squared_multiplier     1.000 
 
loop_ 
 _refln_index_h 
 _refln_index_k 
 _refln_index_l 
 _refln_F_squared_calc 
 _refln_F_squared_meas 
 _refln_F_squared_sigma 
 _refln_observed_status 
   2   0   0     1941.55     1654.43     90.23 o 
   3   0   0      753.32      687.84     30.56 o 
   4   0   0      379.00      283.68     15.93 o 
   5   0   0      138.65      163.43     11.52 o 
   6   0   0      386.82      537.81     22.55 o 
   7   0   0     4380.91     4165.62     98.66 o 
   8   0   0      772.26      721.66     60.65 o 
   9   0   0      833.39      801.10     46.47 o 
  10   0   0      996.69      838.77     73.69 o 
  11   0   0       27.93       44.15     20.83 o 
  12   0   0      306.10      370.86     37.51 o 
   3   1   0     5344.03     5690.98     63.22 o 
   4   1   0     2011.08     2009.18     37.82 o 
   5   1   0     4041.53     3581.46     46.16 o 
   6   1   0      162.89      121.80     10.98 o 
   7   1   0      350.77      264.60     17.16 o 
   8   1   0      118.93      122.55     15.96 o 
   9   1   0      797.21      862.59     32.78 o 
  10   1   0     3905.75     4007.58     75.04 o 
  11   1   0      392.98      435.01     28.16 o 
  12   1   0      720.85      666.41     60.10 o 
   2   2   0    28744.71    29959.56    381.49 o 
   3   2   0       41.62       15.00      3.44 o 
   4   2   0     1079.62     1418.05     23.83 o 
   5   2   0      165.91      233.85     11.19 o 
   6   2   0     2129.75     1930.77     39.28 o 
   7   2   0     1342.75     1196.98     29.30 o 
   8   2   0      305.95      268.94     17.27 o 
   9   2   0     6258.28     6466.88    101.77 o 
  10   2   0     2364.75     2488.63     56.06 o 
  11   2   0      648.93      768.42     34.98 o 
   1   3   0     3425.98     4192.37     52.05 o 
   2   3   0     2188.88     3127.13     36.84 o 
   3   3   0    15028.95    15332.43    151.06 o 
   4   3   0    29674.09    30222.65    304.41 o 
   5   3   0     3549.64     3642.96     49.79 o 
   6   3   0     1783.39     1360.09     28.00 o 
   7   3   0       21.15       26.49      9.91 o 
   8   3   0      138.09      114.02     12.59 o 
   9   3   0      398.50      350.43     23.16 o 
  10   3   0      887.27      860.32     39.84 o 
  11   3   0     1144.59     1160.86     48.32 o 
   0   4   0    29596.03    28972.05    376.52 o 
   1   4   0     2576.77     2990.18     35.45 o 
   2   4   0       97.36      190.74      7.72 o 
   3   4   0     4142.60     4175.68     50.59 o 
   4   4   0     1560.26     1403.99     22.95 o 
   5   4   0      893.00      819.73     20.06 o 
   6   4   0     2891.30     2746.27     48.26 o 
   7   4   0     5052.28     5235.51     74.17 o 
   8   4   0     1665.70     1539.20     43.59 o 
   9   4   0     3965.32     3959.92     81.42 o 
  10   4   0     2156.70     2327.61     61.83 o 
  11   4   0       10.54        9.44     15.36 o 
   1   5   0    14340.63    14419.47    137.12 o 
   2   5   0     1913.14     2112.11     28.71 o 
   3   5   0      161.63      106.63      6.67 o 
   4   5   0      770.55      743.81     24.30 o 
   5   5   0    12886.17    12408.79    174.43 o 
   6   5   0     2432.74     2440.08     38.72 o 
   7   5   0      868.92      721.49     22.33 o 
   8   5   0      175.08      152.38     15.03 o 
   9   5   0      145.44      145.71     26.32 o 
  10   5   0     1358.06     1352.20     86.11 o 
  11   5   0      137.83      121.44     19.08 o 
   0   6   0      967.03     1110.26     51.25 o 
   1   6   0     3301.35     3072.86     53.32 o 
   2   6   0      983.30      762.56     24.51 o 
   3   6   0        1.60        6.28      5.80 o 
   4   6   0       65.51       47.73      9.70 o 
   5   6   0      650.31      821.33     24.63 o 
   6   6   0     1080.47     1191.80     27.75 o 
   7   6   0     2514.96     2533.38     45.68 o 
   8   6   0     1522.38     1600.85     36.45 o 
   9   6   0      821.44      827.24     39.45 o 
  10   6   0      144.18      169.54     29.09 o 
  11   6   0        0.61        4.59     14.42 o 
   1   7   0       96.77      114.23      9.58 o 
   2   7   0      135.05       81.08      9.16 o 
   3   7   0     4480.77     4193.18     60.04 o 
   4   7   0     1857.12     1662.79     36.38 o 
   5   7   0      536.71      563.86     21.33 o 
   6   7   0      579.84      612.73     27.41 o 
   7   7   0       10.49        2.90      9.42 o 
   8   7   0        0.39       -5.76     10.63 o 
   9   7   0      107.92       99.64     16.41 o 
  10   7   0      925.66      900.10     41.36 o 
   0   8   0    12864.29    13579.41    233.64 o 
   1   8   0     1061.57      974.57     24.76 o 
   2   8   0      875.45      835.87     24.03 o 
   3   8   0     1342.49     1293.83     27.18 o 
   4   8   0      722.45      757.27     25.66 o 
   5   8   0     2442.28     2336.37     48.27 o 
   6   8   0     1486.78     1433.78     40.65 o 
   7   8   0     1772.31     1767.84     49.03 o 
   8   8   0        7.76       14.81     12.75 o 
   9   8   0       10.96       26.87     13.76 o 
  10   8   0       62.41       84.18     18.19 o 
   1   9   0        0.68        7.91      7.72 o 
   2   9   0      138.40      115.13     11.39 o 
   3   9   0        3.87        3.72      6.40 o 
   4   9   0      375.46      374.04     21.70 o 
   5   9   0     1524.09     1536.49     38.84 o 
   6   9   0      960.84     1015.31     33.64 o 
   7   9   0      248.87      203.08     17.28 o 
   8   9   0       56.18       21.56     15.17 o 
   9   9   0        5.11       10.67     14.25 o 
   0  10   0      947.77      880.05     43.71 o 
   1  10   0      453.74      431.85     21.78 o 
   2  10   0      313.35      324.13     17.91 o 
   3  10   0       23.97       31.24     13.67 o 
   4  10   0     1023.59      970.23     26.20 o 
   5  10   0      153.72      151.67     15.56 o 
   6  10   0      482.56      586.76     29.40 o 
   7  10   0      533.60      597.64     27.72 o 
   8  10   0      788.77      811.67     39.79 o 
   9  10   0      515.73      478.05     51.60 o 
   1  11   0      196.38      177.50     16.02 o 
   2  11   0       35.67       46.69     13.53 o 
   3  11   0      433.32      449.99     22.10 o 
   4  11   0      626.55      563.58     28.69 o 
   5  11   0      627.92      660.84     28.05 o 
   6  11   0      371.88      380.00     23.98 o 
   7  11   0      143.42       91.95     18.55 o 
   8  11   0      545.60      530.71     34.38 o 
   0  12   0      481.33      472.49     38.72 o 
   1  12   0      529.64      462.70     25.08 o 
   2  12   0       34.45       26.15      9.67 o 
   3  12   0        1.93       -3.41      8.81 o 
   4  12   0      241.27      232.09     24.06 o 
   5  12   0      141.64       95.21     17.85 o 
   6  12   0      152.90      129.72     20.72 o 
   7  12   0      116.89      153.02     29.07 o 
   8  12   0      564.25      468.87     48.23 o 
   1  13   0       33.71       31.00     13.52 o 
   2  13   0      185.50      134.03     17.25 o 
   3  13   0      609.33      658.66     30.64 o 
   4  13   0       24.70       31.32     13.98 o 
   5  13   0      260.76      234.87     24.10 o 
   6  13   0       27.25       41.19     20.42 o 
   7  13   0      294.52      300.68     42.36 o 
   0  14   0       62.40       33.25     33.21 o 
   1  14   0       26.13        1.68     12.65 o 
   2  14   0        3.67        9.50     12.00 o 
   3  14   0      144.05      116.10     17.27 o 
   4  14   0       55.43       59.00     21.02 o 
   5  14   0       40.60       14.85     14.84 o 
   1  15   0       62.48       59.46     16.57 o 
   2  15   0      191.80      154.22     26.24 o 
   3  15   0       45.97       23.98     17.43 o 
   4  15   0      129.71       94.71     20.61 o 
   0  16   0      502.70      549.30     81.15 o 
   1  16   0      239.22      212.31     26.55 o 
 -12   1   1        2.13        3.67     17.26 o 
 -11   1   1       13.33       14.37     12.78 o 
 -10   1   1      476.10      475.73     27.42 o 
  -9   1   1        3.83        2.21     10.32 o 
  -8   1   1        8.24       -6.46      8.13 o 
  -7   1   1       95.11       71.30     10.43 o 
  -6   1   1       25.69       46.02      7.28 o 
  -5   1   1      254.70      231.25     10.06 o 
  -4   1   1     1321.47     1255.55     19.97 o 
  -3   1   1     1452.60     1420.17     19.97 o 
  -2   1   1      268.43      187.29      7.75 o 
   0   1   1        1.65        4.45      2.33 o 
   2   1   1    22419.23    26422.59    302.80 o 
   3   1   1      349.64      461.11     11.02 o 
   4   1   1     2134.72     2624.04     38.11 o 
   5   1   1      391.25      392.26     16.51 o 
   6   1   1      758.45      757.47     30.14 o 
   7   1   1       28.41       34.90     10.82 o 
   8   1   1       80.93      107.60     14.02 o 
   9   1   1      831.77      850.28     33.51 o 
  10   1   1      111.19       87.68     15.70 o 
  11   1   1      174.74      162.78     19.78 o 
 -12   2   1      316.73      288.25     36.72 o 
 -11   2   1      353.64      384.48     32.51 o 
 -10   2   1      431.96      447.36     25.62 o 
  -9   2   1       72.75       30.51     10.72 o 
  -8   2   1      619.84      589.05     22.31 o 
  -7   2   1       22.13       26.57      8.09 o 
  -6   2   1      184.98      221.45     23.23 o 
  -5   2   1      182.99      139.37      7.82 o 
  -4   2   1       48.18       66.91      4.92 o 
  -3   2   1      421.61      540.30     13.83 o 
  -2   2   1     5897.13     6368.91     90.43 o 
  -1   2   1      544.87      781.46     22.44 o 
   0   2   1       65.26       47.30      4.65 o 
   1   2   1      541.62      297.34     19.00 o 
   2   2   1     2029.95     1925.89     38.66 o 
   3   2   1      150.33      137.80      9.21 o 
   4   2   1      139.77      122.73      7.89 o 
   5   2   1      263.34      278.79     13.95 o 
   6   2   1      208.52      182.27     13.10 o 
   7   2   1      399.16      454.85     30.56 o 
   8   2   1      348.89      362.91     23.61 o 
   9   2   1      202.15      212.68     19.31 o 
  10   2   1      258.77      252.89     22.25 o 
  11   2   1      105.73       92.76     17.47 o 
 -11   3   1        8.33       10.76     16.04 o 
 -10   3   1       25.85       34.43     15.50 o 
  -9   3   1     1030.33      996.01     29.96 o 
  -8   3   1     1166.44     1165.54     29.80 o 
  -7   3   1     2076.26     2148.92     43.62 o 
  -6   3   1      892.26      965.46     21.68 o 
  -5   3   1     1188.91     1344.42     28.24 o 
  -4   3   1      336.75      305.98     19.54 o 
  -3   3   1     4091.73     4156.02     45.36 o 
  -2   3   1        3.03        4.36      3.13 o 
  -1   3   1      464.27      839.41     13.37 o 
   0   3   1     2253.15     3562.22     42.34 o 
   1   3   1     1799.06     1936.58     30.35 o 
   2   3   1     4210.80     4050.64     47.86 o 
   3   3   1     1277.50     1250.41     20.15 o 
   4   3   1       30.36       28.40      5.69 o 
   5   3   1       77.88      177.44     13.57 o 
   6   3   1      120.30      115.64     13.35 o 
   7   3   1      244.56      240.39     20.55 o 
   8   3   1     1446.73     1473.26     43.65 o 
   9   3   1      108.65       79.38     16.63 o 
  10   3   1        5.70      -14.05     14.05 o 
  11   3   1      259.66      249.65     24.98 o 
 -11   4   1     1155.10     1219.85     48.90 o 
 -10   4   1      885.53      942.29     41.95 o 
  -9   4   1      759.37      849.69     40.50 o 
  -8   4   1      597.09      626.13     25.03 o 
  -7   4   1      236.56      262.96     25.18 o 
  -6   4   1       43.85       71.83     11.22 o 
  -5   4   1       58.04       84.42      8.53 o 
  -4   4   1       51.83       57.88      6.61 o 
  -3   4   1      624.99      714.04     15.81 o 
  -2   4   1      249.10      215.70      6.97 o 
  -1   4   1     6019.50     7421.22     72.73 o 
   0   4   1     1264.05     1261.33     16.90 o 
   1   4   1     6077.76     5590.65     60.08 o 
   2   4   1      266.39      405.77     11.45 o 
   3   4   1       77.93       93.17      7.57 o 
   4   4   1      946.29      863.16     21.10 o 
   5   4   1     1480.46     1554.56     29.30 o 
   6   4   1     1309.55     1163.13     29.85 o 
   7   4   1       44.52       40.65      9.60 o 
   8   4   1      252.33      185.39     18.35 o 
   9   4   1       84.38      114.47     19.25 o 
  10   4   1      133.55      102.60     20.18 o 
  11   4   1      110.11       97.13     18.83 o 
 -11   5   1       25.99       22.83     15.93 o 
 -10   5   1       66.89      120.15     20.47 o 
  -9   5   1        3.58       36.37     15.31 o 
  -8   5   1     3507.20     3478.80     74.04 o 
  -7   5   1     3862.69     4095.45     67.69 o 
  -6   5   1     4236.55     4387.10     68.71 o 
  -5   5   1      824.90      872.70     34.96 o 
  -4   5   1       76.07       95.89      8.05 o 
  -3   5   1      233.19      325.71     10.36 o 
  -2   5   1     1196.62     1237.14     18.36 o 
  -1   5   1       21.97       70.81      5.21 o 
   0   5   1       56.63       11.33      3.08 o 
   1   5   1     1296.69     1372.32     21.35 o 
   2   5   1     5860.65     6382.73     76.21 o 
   3   5   1      483.78      769.15     22.53 o 
   4   5   1     1278.54     1021.02     31.02 o 
   5   5   1       39.66       88.61     10.15 o 
   6   5   1       29.73       28.94      6.91 o 
   7   5   1       20.02       49.13     10.91 o 
   8   5   1       82.43       51.39      9.37 o 
   9   5   1     2096.15     2093.80     53.77 o 
  10   5   1      131.19      112.08     17.47 o 
  11   5   1      117.65      105.76     18.09 o 
 -11   6   1      335.35      380.94     61.16 o 
 -10   6   1      566.91      560.52     32.84 o 
  -9   6   1      138.28       77.45     16.29 o 
  -8   6   1     1272.98     1152.62     31.87 o 
  -7   6   1        8.60        9.59      8.70 o 
  -6   6   1       90.69      116.02     13.04 o 
  -5   6   1     2151.61     2025.98     31.34 o 
  -4   6   1       79.90       72.81      6.94 o 
  -3   6   1     3529.01     3439.70     48.21 o 
  -2   6   1     1508.79     1312.14     26.42 o 
  -1   6   1     4325.31     4156.61     56.78 o 
   0   6   1     1374.32     1439.75     22.88 o 
   1   6   1     2022.94     2451.80     38.52 o 
   2   6   1      211.54      218.10     11.65 o 
   3   6   1      850.65      857.15     26.03 o 
   4   6   1     2918.72     3047.66     58.30 o 
   5   6   1      621.03      645.08     23.06 o 
   6   6   1      687.48      666.92     31.63 o 
   7   6   1      584.76      583.43     22.98 o 
   8   6   1       40.04       57.76     10.82 o 
   9   6   1      120.43       78.93     20.21 o 
  10   6   1        2.68       -1.37     13.19 o 
  11   6   1       86.83       84.11     18.39 o 
 -10   7   1       48.14       58.75     16.27 o 
  -9   7   1       11.66      -11.34     11.34 o 
  -8   7   1      279.45      305.16     22.53 o 
  -7   7   1     2206.15     2018.70     50.24 o 
  -6   7   1     2239.76     2171.47     41.54 o 
  -5   7   1     1784.13     1726.30     33.30 o 
  -4   7   1     1649.98     1604.14     28.73 o 
  -3   7   1       71.63       76.84      7.45 o 
  -2   7   1     1662.49     1614.47     33.10 o 
  -1   7   1     2948.63     2947.83     55.19 o 
   0   7   1      225.21      213.67     14.55 o 
   1   7   1      191.34       95.76      8.42 o 
   2   7   1      749.36      596.86     16.60 o 
   3   7   1     2177.04     2411.32     54.94 o 
   4   7   1     2331.46     2637.62     54.56 o 
   5   7   1      383.51      347.83     21.81 o 
   6   7   1      222.64      223.13     15.91 o 
   7   7   1     1300.02     1247.81     32.66 o 
   8   7   1      295.31      402.42     24.52 o 
   9   7   1       10.78       11.61     11.71 o 
  10   7   1       25.47       31.61     15.60 o 
 -10   8   1       19.61       18.79     14.78 o 
  -9   8   1      107.48       80.11     16.53 o 
  -8   8   1       25.28       19.62     12.82 o 
  -7   8   1       80.53       49.76     10.79 o 
  -6   8   1      316.69      278.61     16.30 o 
  -5   8   1      690.86      729.23     18.94 o 
  -4   8   1     4958.53     4653.42     79.06 o 
  -3   8   1     4296.74     3997.72     77.18 o 
  -2   8   1     2080.38     2186.04     42.09 o 
  -1   8   1     6570.35     6453.28    112.67 o 
   0   8   1       45.50       54.79     10.25 o 
   1   8   1     2292.02     2306.32     44.24 o 
   2   8   1      440.00      507.16     16.35 o 
   3   8   1     1071.90     1194.76     32.49 o 
   4   8   1      807.51      755.82     30.00 o 
   5   8   1     1050.45     1062.39     35.19 o 
   6   8   1      389.88      398.30     20.60 o 
   7   8   1       13.52       19.84     11.05 o 
   8   8   1        2.34        7.54     11.78 o 
   9   8   1       59.92       50.25     14.83 o 
  10   8   1       25.30       27.25     14.73 o 
 -10   9   1       56.51       51.81     20.18 o 
  -9   9   1        1.68        2.98     14.70 o 
  -8   9   1      439.20      476.10     38.91 o 
  -7   9   1       66.54       61.94     17.92 o 
  -6   9   1      905.91      857.42     30.53 o 
  -5   9   1     3122.50     3370.59     55.52 o 
  -4   9   1      468.88      494.84     18.72 o 
  -3   9   1      363.62      304.54     17.30 o 
  -2   9   1      362.23      422.84     19.71 o 
  -1   9   1      728.29      761.16     23.92 o 
   0   9   1      229.27      222.33     30.11 o 
   1   9   1      675.27      673.78     21.45 o 
   2   9   1     4002.27     3847.73     59.27 o 
   3   9   1     2862.92     2717.51     41.53 o 
   4   9   1     4572.80     4279.42     72.95 o 
   5   9   1      254.18      278.97     21.00 o 
   6   9   1      224.26      189.96     17.51 o 
   7   9   1      638.70      622.09     26.67 o 
   8   9   1      336.27      284.53     23.02 o 
   9   9   1     1239.57     1226.66     49.87 o 
  -9  10   1      357.02      296.98     30.18 o 
  -8  10   1      636.32      661.49     41.48 o 
  -7  10   1       23.27       33.37     15.71 o 
  -6  10   1     1516.87     1416.57     39.43 o 
  -5  10   1     2415.60     2294.86     43.18 o 
  -4  10   1      285.61      277.54     15.01 o 
  -3  10   1     2020.98     2040.46     43.98 o 
  -2  10   1     1574.56     1535.93     41.17 o 
  -1  10   1      833.57      870.60     38.39 o 
   0  10   1      584.42      620.61     27.22 o 
   1  10   1       35.87       43.59     10.07 o 
   2  10   1      861.32      923.80     40.78 o 
   3  10   1      827.34      834.17     25.47 o 
   4  10   1      716.69      765.90     24.43 o 
   5  10   1      763.65      793.97     30.87 o 
   6  10   1       20.40       20.64     16.43 o 
   7  10   1      691.20      639.46     30.11 o 
   8  10   1      284.28      317.78     27.24 o 
   9  10   1        1.06       18.10     17.56 o 
  -8  11   1     1479.67     1562.68     56.75 o 
  -7  11   1     2432.98     2332.01    112.24 o 
  -6  11   1     1172.75     1169.46     37.77 o 
  -5  11   1     1898.30     1826.25     38.41 o 
  -4  11   1       81.47       58.96     11.48 o 
  -3  11   1      264.40      275.40     21.74 o 
  -2  11   1      131.01      128.76     13.66 o 
  -1  11   1      489.31      469.35     26.65 o 
   0  11   1      903.03      830.04     32.87 o 
   1  11   1      559.57      548.37     25.21 o 
   2  11   1     1493.28     1412.54     32.84 o 
   3  11   1      776.39      805.67     27.58 o 
   4  11   1       36.25       25.92      9.12 o 
   5  11   1       16.15       49.59     12.80 o 
   6  11   1       34.39       16.42     12.60 o 
   7  11   1     1402.95     1399.80     54.33 o 
   8  11   1     1716.93     1794.25     56.03 o 
  -8  12   1      430.31      442.27     42.52 o 
  -7  12   1       44.60       41.43     20.61 o 
  -6  12   1       83.23       80.57     18.62 o 
  -5  12   1      505.92      538.63     32.40 o 
  -4  12   1       13.27        5.52     10.75 o 
  -3  12   1       36.15       32.29     12.44 o 
  -2  12   1      990.15      918.52     31.02 o 
  -1  12   1      162.73      151.71     15.91 o 
   0  12   1      110.08      135.45     16.49 o 
   1  12   1      133.63      161.65     16.42 o 
   2  12   1      165.69      158.65     13.49 o 
   3  12   1      110.01       82.80     11.62 o 
   4  12   1       78.68       65.86     14.89 o 
   5  12   1     2764.00     2749.85     61.91 o 
   6  12   1     2814.86     2949.36     66.01 o 
   7  12   1     1538.84     1700.84     60.57 o 
  -7  13   1      343.42      464.14     43.85 o 
  -6  13   1     1258.07     1332.83     59.15 o 
  -5  13   1      531.04      469.01     32.09 o 
  -4  13   1      323.91      331.87     22.59 o 
  -3  13   1       23.91        3.89     10.95 o 
  -2  13   1      820.68      787.40     33.57 o 
  -1  13   1      673.31      624.49     35.37 o 
   0  13   1      501.52      512.49     29.67 o 
   1  13   1      913.22      895.94     37.70 o 
   2  13   1      569.84      521.69     32.21 o 
   3  13   1       21.64       14.44     10.13 o 
   4  13   1     1192.85     1266.27     50.22 o 
   5  13   1      383.33      413.11     27.69 o 
   6  13   1      132.08      144.13     20.15 o 
  -5  14   1       90.13       58.39     19.48 o 
  -4  14   1     1120.77     1204.53     57.36 o 
  -3  14   1     1676.77     1677.95     47.43 o 
  -2  14   1      847.33      950.90     39.15 o 
  -1  14   1      515.53      504.44     33.46 o 
   0  14   1       74.48       51.63     15.49 o 
   1  14   1        9.25      -11.63     11.63 o 
   2  14   1       27.45       26.18     13.71 o 
   3  14   1      266.16      318.39     40.94 o 
   4  14   1     3383.05     3365.04     81.54 o 
   5  14   1      132.33      163.98     21.27 o 
  -4  15   1       74.83       73.10     21.01 o 
  -3  15   1      162.22      124.49     21.95 o 
  -2  15   1       71.33       70.13     16.90 o 
  -1  15   1     1160.63     1227.78     47.36 o 
   0  15   1     1271.37     1331.78     48.78 o 
   1  15   1     2731.07     2712.49    122.17 o 
   2  15   1     2302.39     2365.22     69.13 o 
   3  15   1      647.98      714.10     42.21 o 
   4  15   1        1.34       -5.67     16.47 o 
  -1  16   1      242.80      230.82     40.77 o 
   0  16   1      522.88      559.71     38.68 o 
 -12   0   2       42.30       58.19     25.00 o 
 -11   0   2      705.73      744.14     45.15 o 
 -10   0   2       23.79       35.12     31.78 o 
  -9   0   2       25.42       24.33     15.43 o 
  -8   0   2      269.95      304.13     27.10 o 
  -7   0   2     1257.31     1201.28     44.63 o 
  -6   0   2     3639.56     3850.51     71.88 o 
  -5   0   2     2216.28     1883.92     41.28 o 
  -4   0   2       22.67       51.08      8.52 o 
  -3   0   2      599.43      451.43     13.34 o 
   2   0   2    59005.52    63796.03   1000.41 o 
   3   0   2    23948.05    24241.21    359.61 o 
   4   0   2     1081.35      864.43     24.89 o 
   5   0   2       18.73      185.34     28.04 o 
   6   0   2     1691.69     1931.03     51.47 o 
   7   0   2     1734.91     2051.60     56.74 o 
   8   0   2     1004.91     1003.09     40.47 o 
   9   0   2      753.25      727.45     46.85 o 
  10   0   2      685.17      619.34     52.76 o 
  11   0   2      573.69      709.92     56.22 o 
 -12   1   2        1.85       13.90     17.09 o 
 -11   1   2     1280.16     1412.02     42.94 o 
 -10   1   2      987.26     1079.02     35.79 o 
  -9   1   2      418.10      406.12     22.86 o 
  -8   1   2     2128.48     2062.95     44.87 o 
  -7   1   2      545.64      571.92     20.87 o 
  -6   1   2      235.84      311.72     13.97 o 
  -5   1   2        3.63        3.30      5.05 o 
  -4   1   2      139.89      219.43      8.50 o 
  -3   1   2     6963.75     7371.76     71.46 o 
  -2   1   2    15469.03    15587.06    181.54 o 
   1   1   2     1679.05     1085.52     40.27 o 
   2   1   2       75.39       31.61      2.87 o 
   3   1   2       87.46       52.00      5.51 o 
   4   1   2     3514.41     3554.10     53.47 o 
   5   1   2     1594.11     1312.87     31.47 o 
   6   1   2     2524.37     2310.99     55.59 o 
   7   1   2     1285.65     1214.36     30.46 o 
   8   1   2     3210.15     3112.36     59.69 o 
   9   1   2        2.55        4.44     11.25 o 
  10   1   2       20.86        4.66     12.08 o 
  11   1   2      274.14      327.23     25.83 o 
 -12   2   2     1188.84     1177.80     47.67 o 
 -11   2   2        9.93      -10.90     13.11 o 
 -10   2   2      978.74     1056.96     35.59 o 
  -9   2   2      242.06      232.34     19.05 o 
  -8   2   2      227.45      172.19     14.76 o 
  -7   2   2     3208.14     3034.30     46.70 o 
  -6   2   2     3408.62     3263.47     55.36 o 
  -5   2   2     1923.67     1637.25     27.41 o 
  -4   2   2     7390.51     6720.85     73.64 o 
  -3   2   2     4191.32     4776.27     48.13 o 
  -2   2   2    11408.70    14103.58    130.22 o 
  -1   2   2     3541.24     1606.77     64.21 o 
   1   2   2     8319.69     8409.92     82.22 o 
   2   2   2    38506.94    41688.99    351.96 o 
   3   2   2    10129.29    10591.25    105.96 o 
   4   2   2     6678.74     6685.72     77.13 o 
   5   2   2     1207.24     1167.27     32.66 o 
   6   2   2      886.37      827.07     26.59 o 
   7   2   2      329.96      344.68     20.22 o 
   8   2   2       83.08       75.22     17.86 o 
   9   2   2     1947.28     1834.07     47.28 o 
  10   2   2      332.41      409.85     26.91 o 
  11   2   2     1094.77     1195.01     51.89 o 
 -11   3   2      793.98      845.78     39.87 o 
 -10   3   2     1502.78     1470.94     47.20 o 
  -9   3   2     1132.81     1103.95     39.23 o 
  -8   3   2     2621.61     2475.61     48.65 o 
  -7   3   2     1149.38     1134.96     46.96 o 
  -6   3   2     1420.96     1572.66     35.35 o 
  -5   3   2      276.54      233.80     12.45 o 
  -4   3   2       86.48      194.62      8.81 o 
  -3   3   2     9426.22     8819.37     87.17 o 
  -2   3   2     9412.18     9853.79     86.86 o 
  -1   3   2    12712.77    13709.93    153.61 o 
   0   3   2    38187.88    45087.79    383.28 o 
   1   3   2      752.77      574.73      9.86 o 
   2   3   2     3050.74     3250.94     37.14 o 
   3   3   2      304.42      452.49     10.83 o 
   4   3   2     1323.06     1578.53     25.71 o 
   5   3   2      882.43      888.12     23.46 o 
   6   3   2     7645.44     7431.80    111.56 o 
   7   3   2     2917.13     3028.10     68.47 o 
   8   3   2     2229.49     2309.02    126.06 o 
   9   3   2     2339.78     2413.92     88.82 o 
  10   3   2       26.83       22.79     15.99 o 
  11   3   2       23.18       10.92     11.94 o 
 -11   4   2     1681.09     1932.88     57.30 o 
 -10   4   2     1512.43     1520.88     55.16 o 
  -9   4   2      867.14      884.92     37.07 o 
  -8   4   2      793.26      685.76     31.64 o 
  -7   4   2     2347.72     2358.57     51.16 o 
  -6   4   2    10503.43    10501.79    129.96 o 
  -5   4   2     4799.02     4458.00     63.85 o 
  -4   4   2     7632.02     7685.09     90.44 o 
  -3   4   2     1269.61     1425.62     24.88 o 
  -2   4   2     2988.64     3795.70     39.88 o 
  -1   4   2       30.29       96.07      5.27 o 
   0   4   2     4031.91     3252.68     31.20 o 
   1   4   2       37.53       15.44      3.38 o 
   2   4   2     2852.69     3182.45     40.28 o 
   3   4   2     3041.21     2857.54     44.37 o 
   4   4   2     7176.71     6937.89     91.63 o 
   5   4   2      176.87      142.14      8.69 o 
   6   4   2     2422.62     2365.82     38.98 o 
   7   4   2        0.98       -3.84      7.01 o 
   8   4   2      365.15      313.47     20.39 o 
   9   4   2     5472.83     5380.60     87.23 o 
  10   4   2      190.57      189.36     17.32 o 
  11   4   2      804.87      778.53     36.17 o 
 -11   5   2       15.26        6.69     15.57 o 
 -10   5   2      383.86      489.20     31.78 o 
  -9   5   2      551.39      521.49     30.86 o 
  -8   5   2     3086.01     3198.89     65.94 o 
  -7   5   2      117.19      135.70     16.11 o 
  -6   5   2       87.60       85.18     11.34 o 
  -5   5   2      127.54      110.09     11.78 o 
  -4   5   2      224.56      252.20     12.09 o 
  -3   5   2     1222.73     1316.67     21.17 o 
  -2   5   2      856.31      732.54     13.67 o 
  -1   5   2    11578.38    10996.50     97.41 o 
   0   5   2     1348.28     1783.29     21.95 o 
   1   5   2      782.77      848.00     16.49 o 
   2   5   2     1988.67     2075.22     32.39 o 
   3   5   2     1155.85     1148.49     24.01 o 
   4   5   2     3770.13     4154.74     75.15 o 
   5   5   2     2943.76     2823.27     52.14 o 
   6   5   2     1774.26     1709.45     38.54 o 
   7   5   2     1467.39     1279.23     25.47 o 
   8   5   2     2630.24     2592.29     44.34 o 
   9   5   2      114.05      142.39     14.86 o 
  10   5   2       40.48       19.70     11.77 o 
  11   5   2       34.31       29.85     15.30 o 
 -11   6   2        8.22        8.38     17.14 o 
 -10   6   2        6.35        0.29     15.34 o 
  -9   6   2      384.80      388.47     27.89 o 
  -8   6   2      410.83      472.63     27.85 o 
  -7   6   2     3154.99     3147.73     57.39 o 
  -6   6   2     3984.57     4287.41     85.86 o 
  -5   6   2     4800.02     5093.55     71.96 o 
  -4   6   2      565.53      435.27     13.52 o 
  -3   6   2     1775.36     1487.73     23.99 o 
  -2   6   2     1994.31     2302.18     31.26 o 
  -1   6   2       30.17       47.05      6.66 o 
   0   6   2     6505.50     7443.32     79.08 o 
   1   6   2     2542.72     2457.76     41.59 o 
   2   6   2     7334.86     7398.55     93.25 o 
   3   6   2     4855.91     4785.93     98.94 o 
   4   6   2      324.07      267.93     18.74 o 
   5   6   2     2981.63     2528.54     50.26 o 
   6   6   2      724.21      853.94     28.54 o 
   7   6   2      286.54      271.16     17.80 o 
   8   6   2     1142.83     1131.56     45.47 o 
   9   6   2     3241.24     3167.59     70.57 o 
  10   6   2      562.76      602.96     34.32 o 
 -10   7   2      264.29      264.54     23.76 o 
  -9   7   2       61.40       50.54     13.54 o 
  -8   7   2      790.75      832.21     42.87 o 
  -7   7   2     1069.19     1104.42     42.74 o 
  -6   7   2     2311.76     2441.24     49.30 o 
  -5   7   2      583.73      567.92     19.14 o 
  -4   7   2      107.22      210.48     12.56 o 
  -3   7   2     2511.74     2212.34     33.67 o 
  -2   7   2     1277.61     1231.36     23.43 o 
  -1   7   2     4074.04     3708.72     66.28 o 
   0   7   2      755.52      897.16     21.55 o 
   1   7   2     1715.18     1800.79     36.59 o 
   2   7   2      140.68      107.23      8.47 o 
   3   7   2      159.10      210.20     25.20 o 
   4   7   2      990.26      934.33     40.71 o 
   5   7   2      606.75      636.52     26.96 o 
   6   7   2      181.21      228.32     20.40 o 
   7   7   2      171.64      162.14     18.33 o 
   8   7   2       18.74       26.84     11.47 o 
   9   7   2       64.34       81.52     15.07 o 
  10   7   2       83.37       44.87     16.57 o 
 -10   8   2       83.71       36.89     18.20 o 
  -9   8   2      159.67      173.33     21.73 o 
  -8   8   2        2.68       -8.77     13.85 o 
  -7   8   2       79.04       56.09     11.91 o 
  -6   8   2     2770.80     2511.88     53.41 o 
  -5   8   2      547.03      525.07     21.11 o 
  -4   8   2     2286.63     2254.17     37.40 o 
  -3   8   2     1212.51     1280.43     31.25 o 
  -2   8   2      102.48      100.78     10.23 o 
  -1   8   2     1483.31     1435.56     31.25 o 
   0   8   2     2759.88     2449.70     49.79 o 
   1   8   2       12.58       20.71     11.96 o 
   2   8   2     3600.06     3462.24     49.58 o 
   3   8   2     5538.00     5738.88    101.65 o 
   4   8   2     1600.49     1526.16     45.27 o 
   5   8   2       53.28       54.30     12.22 o 
   6   8   2      440.31      417.17     30.14 o 
   7   8   2      186.45      204.40     19.80 o 
   8   8   2       36.62       37.14     14.42 o 
   9   8   2      787.25      808.34     35.06 o 
  10   8   2      725.80      837.70     37.50 o 
 -10   9   2      649.64      672.92     43.16 o 
  -9   9   2      170.97      117.77     21.02 o 
  -8   9   2        1.71       11.15     14.83 o 
  -7   9   2        2.83       12.77     13.19 o 
  -6   9   2      522.63      558.77     24.01 o 
  -5   9   2      321.70      296.48     17.25 o 
  -4   9   2      522.07      531.98     20.68 o 
  -3   9   2      783.32      714.50     29.85 o 
  -2   9   2     1568.40     1442.32     38.70 o 
  -1   9   2      783.66      759.70     23.35 o 
   0   9   2      101.14       66.20     10.11 o 
   1   9   2       29.40       41.24      7.26 o 
   2   9   2      733.05      728.69     19.80 o 
   3   9   2      269.77      192.38     14.51 o 
   4   9   2     1832.32     1957.78     43.39 o 
   5   9   2     1308.99     1236.92     44.97 o 
   6   9   2      144.48      145.70     17.70 o 
   7   9   2       23.36       33.07     13.19 o 
   8   9   2       15.48       22.71     13.76 o 
   9   9   2        4.52        3.38     13.23 o 
  -9  10   2        5.89        0.73     16.42 o 
  -8  10   2       45.05       32.73     19.04 o 
  -7  10   2     2033.15     2186.82     59.02 o 
  -6  10   2      259.47      244.93     15.23 o 
  -5  10   2      585.35      543.18     24.78 o 
  -4  10   2      224.99      226.76     14.29 o 
  -3  10   2       11.07       10.45      9.36 o 
  -2  10   2       12.44       10.92      8.30 o 
  -1  10   2      113.44       89.23     11.93 o 
   0  10   2      792.20      681.20     33.64 o 
   1  10   2      607.72      650.81     20.79 o 
   2  10   2      583.86      598.12     30.81 o 
   3  10   2     2963.10     2759.43     44.84 o 
   4  10   2     1057.54     1027.91     30.93 o 
   5  10   2      211.53      215.15     17.40 o 
   6  10   2       13.83       31.15     16.32 o 
   7  10   2       42.46       58.60     13.49 o 
   8  10   2       88.41       68.32     17.61 o 
   9  10   2      208.96      213.37     20.94 o 
  -8  11   2      958.54     1111.54     48.73 o 
  -7  11   2      264.90      220.88     23.48 o 
  -6  11   2      282.47      293.12     19.13 o 
  -5  11   2      384.24      330.44     21.01 o 
  -4  11   2      469.35      492.12     34.98 o 
  -3  11   2        1.46       -5.52     10.54 o 
  -2  11   2       61.31       37.73     10.45 o 
  -1  11   2      501.57      487.66     31.52 o 
   0  11   2      325.33      289.60     24.33 o 
   1  11   2       33.23       46.30     10.62 o 
   2  11   2       30.90       10.69      8.33 o 
   3  11   2      344.94      308.00     15.02 o 
   4  11   2      239.81      243.85     17.59 o 
   5  11   2       51.81       59.02     12.73 o 
   6  11   2      512.83      529.85     26.91 o 
   7  11   2       45.60       57.67     15.16 o 
   8  11   2       39.19       41.37     16.58 o 
  -8  12   2        0.62       -0.10     20.32 o 
  -7  12   2     1103.66     1015.69     53.90 o 
  -6  12   2     3532.43     3328.10     87.36 o 
  -5  12   2        8.12        4.40     11.81 o 
  -4  12   2      134.27      145.24     16.50 o 
  -3  12   2       84.63       74.86     13.38 o 
  -2  12   2       23.02       18.54     10.34 o 
  -1  12   2      275.95      307.04     24.59 o 
   0  12   2        2.46        1.80     10.48 o 
   1  12   2       19.45       15.39     11.36 o 
   2  12   2     1816.18     1849.63     39.79 o 
   3  12   2       39.68       28.40     10.61 o 
   4  12   2       67.70       84.93     15.78 o 
   5  12   2      293.67      319.18     21.41 o 
   6  12   2      552.79      579.16     34.33 o 
   7  12   2        2.44       -1.54     15.78 o 
  -7  13   2      227.97      146.37     26.94 o 
  -6  13   2      106.71       87.67     23.21 o 
  -5  13   2      120.05       51.94     17.81 o 
  -4  13   2      344.38      364.96     30.71 o 
  -3  13   2        0.77       -5.02     10.42 o 
  -2  13   2        8.31       16.97     10.97 o 
  -1  13   2      532.05      512.54     31.06 o 
   0  13   2      197.17      203.48     20.02 o 
   1  13   2      405.08      419.37     31.45 o 
   2  13   2      857.46      863.67     33.80 o 
   3  13   2       19.77       34.81     11.56 o 
   4  13   2      784.89      744.41     38.20 o 
   5  13   2      373.82      453.76     29.33 o 
   6  13   2       25.65       23.81     16.11 o 
  -5  14   2     1129.25     1093.76     48.04 o 
  -4  14   2      131.55      150.89     25.81 o 
  -3  14   2       41.06       25.06     15.47 o 
  -2  14   2        6.87        9.78     12.17 o 
  -1  14   2      206.39      230.19     22.69 o 
   0  14   2       25.83       17.14     13.65 o 
   1  14   2       66.19       47.96     14.51 o 
   2  14   2        3.05      -11.01     11.01 o 
   3  14   2       58.93       13.90     15.59 o 
   4  14   2        8.24        7.29     16.03 o 
   5  14   2       25.68       26.35     15.98 o 
  -4  15   2      183.02      125.10     24.53 o 
  -3  15   2       14.37        0.73     13.76 o 
  -2  15   2       21.40       10.71     13.84 o 
  -1  15   2      114.14      120.48     19.96 o 
   0  15   2        1.30        5.17     15.62 o 
   1  15   2      245.97      308.35     27.04 o 
   2  15   2        3.53        1.31     17.49 o 
   3  15   2      336.04      264.52     27.97 o 
 -12   1   3       80.10       79.35     19.13 o 
 -11   1   3        2.28       -9.12     10.73 o 
 -10   1   3      160.58      155.52     16.08 o 
  -9   1   3      243.14      250.63     20.18 o 
  -8   1   3       17.65       15.10      8.46 o 
  -7   1   3        0.32        2.18     10.22 o 
  -6   1   3       65.31      110.12     11.48 o 
  -5   1   3      268.60      303.49     14.07 o 
  -4   1   3      376.37      598.87     12.71 o 
  -3   1   3      455.76      492.10     12.60 o 
  -2   1   3    48183.63    51286.17    583.18 o 
  -1   1   3      650.59      672.40     16.84 o 
   0   1   3       60.62      184.76      7.94 o 
   1   1   3        1.54        2.97      2.20 o 
   2   1   3     2353.79     2307.30     25.62 o 
   3   1   3      484.10      670.19     11.03 o 
   4   1   3       14.32        7.88      4.78 o 
   5   1   3      422.79      449.31     17.95 o 
   6   1   3      174.81      217.08     11.96 o 
   7   1   3     1229.47     1390.02     28.71 o 
   8   1   3      387.12      499.64     19.80 o 
   9   1   3        0.03        5.93     11.04 o 
  10   1   3      435.06      439.42     30.58 o 
  11   1   3        9.74       19.10     12.49 o 
 -12   2   3      360.09      288.35     26.30 o 
 -11   2   3        0.89        3.91     13.08 o 
 -10   2   3      608.37      592.78     28.04 o 
  -9   2   3     2414.11     2206.09     46.81 o 
  -8   2   3       15.26        9.87      8.02 o 
  -7   2   3       42.42       34.46      8.21 o 
  -6   2   3     1592.92     1743.54     41.13 o 
  -5   2   3      821.80      925.34     20.24 o 
  -4   2   3     1890.56     2516.13     33.58 o 
  -3   2   3       42.39       72.13      4.72 o 
  -2   2   3     3093.86     3732.58     40.59 o 
  -1   2   3      566.77      971.41     16.28 o 
   0   2   3      139.57      272.25      7.04 o 
   1   2   3       16.72        5.03      2.63 o 
   2   2   3     2111.63     2355.45     27.00 o 
   3   2   3      144.66       92.37      5.99 o 
   4   2   3      285.47      201.48      8.20 o 
   5   2   3      278.72      341.16     14.30 o 
   6   2   3      886.81     1083.10     25.22 o 
   7   2   3        1.61       -4.67      6.93 o 
   8   2   3      112.44      100.15     10.50 o 
   9   2   3      187.24      168.21     18.87 o 
  10   2   3      157.23      127.73     15.82 o 
  11   2   3       18.71        7.81     11.51 o 
 -11   3   3        0.75       16.13     14.83 o 
 -10   3   3      271.43      259.61     22.87 o 
  -9   3   3       21.12       15.97     12.11 o 
  -8   3   3      127.49      177.35     18.70 o 
  -7   3   3        7.76        1.01      7.07 o 
  -6   3   3     3029.50     3510.14     58.62 o 
  -5   3   3     1345.92     1543.71     34.58 o 
  -4   3   3     1178.19     1205.28     21.01 o 
  -3   3   3     1415.73     1223.91     19.07 o 
  -2   3   3      906.62      864.95     16.14 o 
  -1   3   3     3154.22     3825.79     39.23 o 
   0   3   3    73945.36    79959.81    626.66 o 
   1   3   3     1641.77     1811.96     21.17 o 
   2   3   3      867.39     1401.99     17.57 o 
   3   3   3      258.92      274.09     10.09 o 
   4   3   3     1341.61     1280.14     22.58 o 
   5   3   3       24.44       14.67      4.99 o 
   6   3   3        0.40        2.82      5.38 o 
   7   3   3      135.92      146.84     13.60 o 
   8   3   3       61.66       51.67     14.72 o 
   9   3   3      429.54      443.76     23.76 o 
  10   3   3      189.50      160.01     15.48 o 
  11   3   3       10.03       15.35     13.30 o 
 -11   4   3      156.67      126.31     23.03 o 
 -10   4   3       74.53       40.75     14.69 o 
  -9   4   3     2276.06     2460.91     58.00 o 
  -8   4   3     1762.12     1745.16     45.34 o 
  -7   4   3       49.38       33.51      9.41 o 
  -6   4   3      732.94      697.87     26.94 o 
  -5   4   3      397.35      405.78     14.46 o 
  -4   4   3        1.20       20.69      5.85 o 
  -3   4   3      191.45       89.49      5.65 o 
  -2   4   3     7062.45     7863.06     81.13 o 
  -1   4   3     1528.76     1511.35     20.26 o 
   0   4   3      802.11      770.95     12.61 o 
   1   4   3     3410.02     3540.44     35.41 o 
   2   4   3     2083.12     1929.02     27.33 o 
   3   4   3      445.07      388.06     13.07 o 
   4   4   3     4195.08     5002.10     65.78 o 
   5   4   3     1861.96     1891.24     31.52 o 
   6   4   3       39.11       15.81      6.31 o 
   7   4   3      111.17      120.79     17.54 o 
   8   4   3      151.55      103.11     13.98 o 
   9   4   3        4.98       -1.05     14.46 o 
  10   4   3      199.67      208.51     16.67 o 
  11   4   3        0.82        1.24     15.25 o 
 -11   5   3      244.15      320.72     28.99 o 
 -10   5   3      470.79      406.98     28.28 o 
  -9   5   3     1420.43     1450.44     45.81 o 
  -8   5   3       34.77       37.58     13.19 o 
  -7   5   3      577.15      653.04     25.76 o 
  -6   5   3     5000.62     5269.79     91.57 o 
  -5   5   3     6914.73     6984.90     97.52 o 
  -4   5   3     1083.63     1211.49     24.09 o 
  -3   5   3      335.24      389.17     11.02 o 
  -2   5   3     2155.73     1823.05     26.01 o 
  -1   5   3        2.17       12.60      4.16 o 
   0   5   3     1522.13     1503.32     20.85 o 
   1   5   3       36.29       61.22      5.59 o 
   2   5   3        1.99        1.77      3.34 o 
   3   5   3       67.66       26.22      6.75 o 
   4   5   3     1669.40     1417.93     33.76 o 
   5   5   3        4.30        4.64      5.94 o 
   6   5   3      684.02      599.04     25.94 o 
   7   5   3       92.68       93.09      8.88 o 
   8   5   3       41.67       37.83      8.40 o 
   9   5   3       25.31       21.15     11.15 o 
  10   5   3       14.66       -1.18     11.30 o 
  11   5   3      196.24      127.79     47.37 o 
 -11   6   3       18.37      -15.13     15.73 o 
 -10   6   3      511.91      524.18     32.56 o 
  -9   6   3      980.00     1007.40     55.16 o 
  -8   6   3       77.84       72.70     14.80 o 
  -7   6   3     1812.12     1774.71     68.18 o 
  -6   6   3      520.04      575.39     32.84 o 
  -5   6   3      647.21      623.74     22.71 o 
  -4   6   3     2863.86     3278.87     46.56 o 
  -3   6   3     2208.29     2346.40     30.07 o 
  -2   6   3     1374.71     1260.88     20.30 o 
  -1   6   3       20.12       16.34      4.78 o 
   0   6   3     7432.27     7757.53     96.58 o 
   1   6   3     7319.17     7966.27    107.02 o 
   2   6   3       21.59       11.36      4.69 o 
   3   6   3     1297.81     1317.07     37.24 o 
   4   6   3      288.05      245.58     19.21 o 
   5   6   3      264.30      225.45     16.39 o 
   6   6   3      528.37      566.66     25.11 o 
   7   6   3      614.06      625.36     29.25 o 
   8   6   3       10.82       31.23     11.04 o 
   9   6   3       87.64       65.30     15.96 o 
  10   6   3      508.29      508.74     32.10 o 
 -10   7   3      908.99      925.90     47.73 o 
  -9   7   3       16.10       19.99     17.40 o 
  -8   7   3      180.82      193.60     27.62 o 
  -7   7   3       81.59       48.55     16.31 o 
  -6   7   3       37.46       34.90      9.53 o 
  -5   7   3       48.94       44.25     10.03 o 
  -4   7   3     2610.05     2669.49     41.77 o 
  -3   7   3     9780.81    10272.11    114.03 o 
  -2   7   3      195.95      221.87     10.67 o 
  -1   7   3      152.89      185.85      9.74 o 
   0   7   3      140.65      107.96      8.49 o 
   1   7   3     3747.51     3826.33     60.46 o 
   2   7   3      354.46      399.20     15.39 o 
   3   7   3      228.39      299.76     16.80 o 
   4   7   3      904.05     1059.14     31.05 o 
   5   7   3      576.93      476.92     24.67 o 
   6   7   3      506.09      480.54     24.87 o 
   7   7   3      129.11      105.07     14.74 o 
   8   7   3      219.29      215.82     18.82 o 
   9   7   3        0.51      -11.14     11.14 o 
  10   7   3      187.55      223.09     22.38 o 
 -10   8   3       37.25       22.02     16.80 o 
  -9   8   3      905.07      889.68     46.55 o 
  -8   8   3      485.49      466.12     31.44 o 
  -7   8   3        3.66       -6.64     11.40 o 
  -6   8   3     1546.35     1550.80     34.55 o 
  -5   8   3     2014.18     2087.97     36.62 o 
  -4   8   3      255.45      227.92     15.55 o 
  -3   8   3     2014.71     1968.36     40.33 o 
  -2   8   3     2692.45     2846.70     48.34 o 
  -1   8   3     3369.32     3306.38     52.92 o 
   0   8   3     3767.06     3876.76     74.81 o 
   1   8   3    11136.92    11419.41    149.56 o 
   2   8   3     2668.89     2682.28     46.76 o 
   3   8   3      904.75      889.68     29.42 o 
   4   8   3        2.87        8.90     10.04 o 
   5   8   3       16.04        0.18      9.03 o 
   6   8   3       49.84       45.58     11.95 o 
   7   8   3       79.06       65.18     15.58 o 
   8   8   3      115.40       82.03     15.51 o 
   9   8   3        3.84        9.17     12.04 o 
 -10   9   3       93.83       54.70     24.69 o 
  -9   9   3      278.78      214.92     24.53 o 
  -8   9   3      506.38      533.64     39.72 o 
  -7   9   3      465.60      508.99     31.22 o 
  -6   9   3      409.52      420.64     28.93 o 
  -5   9   3      908.24      942.01     29.77 o 
  -4   9   3     3228.50     3147.96     53.58 o 
  -3   9   3     1571.29     1425.59     35.75 o 
  -2   9   3     2295.80     2206.59     42.21 o 
  -1   9   3      485.71      474.24     20.54 o 
   0   9   3      236.38      316.26     16.08 o 
   1   9   3     1817.42     2004.55     38.11 o 
   2   9   3     1320.19     1195.27     28.95 o 
   3   9   3     2349.52     2307.96     51.17 o 
   4   9   3     2704.37     2505.57     55.41 o 
   5   9   3      610.22      623.97     33.58 o 
   6   9   3      151.37      200.94     19.83 o 
   7   9   3        1.99        9.81     11.68 o 
   8   9   3      274.14      270.96     20.53 o 
   9   9   3      249.35      242.15     20.98 o 
  -9  10   3      918.24      886.51     44.28 o 
  -8  10   3      466.51      458.05     32.37 o 
  -7  10   3     2147.52     2143.28     58.68 o 
  -6  10   3      240.79      209.15     17.61 o 
  -5  10   3      178.00      160.14     17.56 o 
  -4  10   3       40.01       51.96     10.11 o 
  -3  10   3      629.17      614.50     30.40 o 
  -2  10   3     1521.26     1433.02     41.43 o 
  -1  10   3       81.31       40.50      9.19 o 
   0  10   3     3456.87     3411.43     71.92 o 
   1  10   3     4401.35     4256.62     59.83 o 
   2  10   3       73.58       85.68      9.35 o 
   3  10   3     1828.33     1859.84     34.69 o 
   4  10   3       77.38       65.54     12.47 o 
   5  10   3       76.04       32.88     12.62 o 
   6  10   3       85.62       58.14     16.72 o 
   7  10   3      353.10      392.93     26.20 o 
   8  10   3      246.23      260.34     20.89 o 
  -8  11   3      224.88      182.19     24.59 o 
  -7  11   3      862.17      831.15     40.27 o 
  -6  11   3     3019.33     2843.48     57.61 o 
  -5  11   3     1104.10     1089.35     33.88 o 
  -4  11   3      630.91      611.29     28.47 o 
  -3  11   3     1416.72     1579.96     41.25 o 
  -2  11   3      597.60      599.76     27.15 o 
  -1  11   3        3.89       17.57      8.98 o 
   0  11   3      932.71      984.34     38.65 o 
   1  11   3      843.92      847.99     23.67 o 
   2  11   3      836.25      865.53     28.71 o 
   3  11   3      405.20      371.54     15.01 o 
   4  11   3       35.74       55.90     13.71 o 
   5  11   3     4542.50     4718.17    142.69 o 
   6  11   3     2093.72     2080.65     52.38 o 
   7  11   3       68.81       77.24     16.60 o 
   8  11   3      115.68       92.73     17.53 o 
  -8  12   3     1961.19     2015.21    119.90 o 
  -7  12   3      222.89      210.17     29.22 o 
  -6  12   3      609.81      653.48     50.06 o 
  -5  12   3     1237.20     1302.61     44.46 o 
  -4  12   3       49.46       71.51     15.25 o 
  -3  12   3      728.65      756.09     31.58 o 
  -2  12   3      423.34      379.50     22.93 o 
  -1  12   3      620.22      677.04     32.81 o 
   0  12   3      680.59      690.33     43.27 o 
   1  12   3     1247.30     1222.26     40.47 o 
   2  12   3      243.27      274.48     21.79 o 
   3  12   3       60.55       71.89     11.19 o 
   4  12   3      507.42      554.35     33.50 o 
   5  12   3      298.89      296.12     27.48 o 
   6  12   3     1302.62     1392.53     40.77 o 
   7  12   3     1931.24     2095.31     63.08 o 
  -7  13   3      526.41      553.48     42.48 o 
  -6  13   3     1207.88     1329.75     60.37 o 
  -5  13   3     1800.20     1848.00     53.95 o 
  -4  13   3     3244.73     3341.01     75.35 o 
  -3  13   3      935.93      926.74     35.11 o 
  -2  13   3      200.64      216.14     19.26 o 
  -1  13   3      255.24      304.19     34.01 o 
   0  13   3        1.01        0.12     11.77 o 
   1  13   3      410.53      417.78     26.93 o 
   2  13   3      173.98      194.33     25.23 o 
   3  13   3      494.53      567.44     29.58 o 
   4  13   3     2707.60     2905.91     68.09 o 
   5  13   3      424.94      383.39     28.02 o 
   6  13   3      694.12      742.24     38.74 o 
  -5  14   3      106.83      129.76     24.85 o 
  -4  14   3       48.41       25.26     14.39 o 
  -3  14   3      508.20      504.08     33.57 o 
  -2  14   3      687.63      708.50     38.34 o 
  -1  14   3      462.49      464.50     33.25 o 
   0  14   3      562.98      590.56     33.59 o 
   1  14   3      599.42      581.06     34.97 o 
   2  14   3       92.19      111.54     19.90 o 
   3  14   3       55.94       21.62     30.28 o 
   4  14   3      121.30       89.69     20.07 o 
   5  14   3      417.80      408.69     41.94 o 
  -4  15   3     1527.79     1618.76     67.44 o 
  -3  15   3     1898.68     1839.55     59.18 o 
  -2  15   3      496.11      509.38     31.69 o 
  -1  15   3      285.85      250.50     28.80 o 
   0  15   3        9.85       -2.43     14.61 o 
   1  15   3      307.85      269.16     27.60 o 
   2  15   3     1904.64     1769.31     66.02 o 
   3  15   3     1563.85     1680.56     65.83 o 
 -12   0   4     1035.86     1093.03     78.89 o 
 -11   0   4      427.18      479.86     35.62 o 
 -10   0   4      330.24      384.99     40.76 o 
  -9   0   4      888.51      847.91     68.78 o 
  -8   0   4       15.88        3.19     11.34 o 
  -7   0   4      584.87      554.46     30.00 o 
  -6   0   4     1997.11     1804.94     66.47 o 
  -5   0   4       19.53       14.27      7.94 o 
  -4   0   4     5266.30     5244.29    120.69 o 
  -3   0   4     3027.40     2709.75     42.32 o 
  -2   0   4    15775.83    14226.35    176.04 o 
  -1   0   4      121.50      201.04     10.88 o 
   0   0   4    69474.88    76723.09    981.50 o 
   1   0   4     3462.17     3879.57     52.80 o 
   2   0   4      226.74      330.38     15.41 o 
   3   0   4     8554.17     9085.66    159.62 o 
   4   0   4     8736.36     7788.29    171.02 o 
   5   0   4     6161.28     5885.26    139.05 o 
   6   0   4     1747.79     1707.58     41.12 o 
   7   0   4     1194.05     1307.26     36.53 o 
   8   0   4     2767.03     2999.48     71.97 o 
   9   0   4      886.85      822.63     52.25 o 
  10   0   4       46.30       29.57     17.42 o 
  11   0   4        3.54       -9.94     17.11 o 
 -12   1   4      132.54      119.16     54.98 o 
 -11   1   4      395.08      318.45     25.21 o 
 -10   1   4     2117.14     1928.54     49.12 o 
  -9   1   4      174.57      197.66     15.94 o 
  -8   1   4      668.00      674.37     26.64 o 
  -7   1   4     4135.80     3963.42     63.53 o 
  -6   1   4      324.06      213.30     12.22 o 
  -5   1   4     2776.91     2569.06     41.72 o 
  -4   1   4      248.61      300.78     16.53 o 
  -3   1   4     2043.52     2271.70     30.01 o 
  -2   1   4     1325.53     1160.54     18.03 o 
  -1   1   4    17411.19    16742.10    124.16 o 
   0   1   4     9375.06    10456.83     98.56 o 
   1   1   4     1016.68      975.72     13.94 o 
   2   1   4      223.14      390.32      8.04 o 
   3   1   4       40.78      220.84     12.31 o 
   4   1   4      460.14      557.14     19.95 o 
   5   1   4      682.59      791.27     15.81 o 
   6   1   4     2312.88     2473.98     38.88 o 
   7   1   4     2603.83     2509.95     39.89 o 
   8   1   4     2287.23     2279.27     35.65 o 
   9   1   4       34.35       44.24      9.86 o 
  10   1   4      509.23      582.86     29.62 o 
  11   1   4       49.25       91.67     16.62 o 
 -12   2   4      692.56      709.92     71.34 o 
 -11   2   4     3712.19     3996.46     82.15 o 
 -10   2   4     1181.32     1269.31     36.24 o 
  -9   2   4      804.08      817.71     27.60 o 
  -8   2   4      436.44      487.48     21.81 o 
  -7   2   4        0.44        0.61      7.04 o 
  -6   2   4      222.92      268.67     12.35 o 
  -5   2   4     1322.88     1063.38     24.27 o 
  -4   2   4    22458.59    23950.72    324.37 o 
  -3   2   4    13607.81    13409.15    129.76 o 
  -2   2   4       38.44      117.29      5.77 o 
  -1   2   4      979.48      769.29     10.85 o 
   0   2   4      113.92      104.00      6.22 o 
   1   2   4     1318.73     1325.46     16.37 o 
   2   2   4     2494.06     2744.01     31.22 o 
   3   2   4    20693.13    22197.14    203.31 o 
   4   2   4     1313.28     1257.56     21.25 o 
   5   2   4     3824.43     3658.87     51.01 o 
   6   2   4     4619.33     4491.44     62.07 o 
   7   2   4      647.11      599.00     18.63 o 
   8   2   4       38.59       44.59      9.92 o 
   9   2   4     1251.42     1390.51     34.83 o 
  10   2   4        7.41       15.10     12.16 o 
  11   2   4      415.47      351.62     24.46 o 
 -11   3   4       45.88       49.65     15.54 o 
 -10   3   4      322.81      335.33     26.19 o 
  -9   3   4     1164.58     1129.59     37.80 o 
  -8   3   4      985.79      911.28     29.17 o 
  -7   3   4     1629.12     1511.16     34.59 o 
  -6   3   4      989.74      801.42     23.35 o 
  -5   3   4     2065.28     2166.38     39.59 o 
  -4   3   4     3696.52     3827.11     46.45 o 
  -3   3   4      239.97      342.96     10.73 o 
  -2   3   4     3718.28     3599.77     39.25 o 
  -1   3   4      456.65      368.23     10.71 o 
   0   3   4     2217.69     2978.98     34.00 o 
   1   3   4      753.74      553.60      9.85 o 
   2   3   4     1354.51     1146.89     17.67 o 
   3   3   4       58.09       81.03      5.49 o 
   4   3   4     5524.86     5131.71     64.28 o 
   5   3   4      811.73      945.31     19.97 o 
   6   3   4     1371.01     1563.67     31.23 o 
   7   3   4     1693.53     1717.43     34.54 o 
   8   3   4     3868.68     3809.68     61.83 o 
   9   3   4     2647.06     2610.60     55.24 o 
  10   3   4     1010.14     1112.04     41.86 o 
  11   3   4      400.70      444.20     29.15 o 
 -11   4   4      414.10      471.35     30.44 o 
 -10   4   4      995.62     1013.78     39.51 o 
  -9   4   4     2054.22     2111.83     52.65 o 
  -8   4   4      414.90      486.06     22.77 o 
  -7   4   4        2.11        1.94      8.00 o 
  -6   4   4      348.91      352.27     23.83 o 
  -5   4   4      469.49      424.97     26.35 o 
  -4   4   4     5720.25     5673.85     71.85 o 
  -3   4   4     2030.47     2362.51     32.75 o 
  -2   4   4     7412.35     6840.96     77.00 o 
  -1   4   4      882.50      915.93     15.50 o 
   0   4   4       59.48       52.82      4.38 o 
   1   4   4     2267.38     2624.82     31.78 o 
   2   4   4      864.83     1111.55     16.50 o 
   3   4   4     4639.88     4300.06     47.40 o 
   4   4   4     4469.23     4413.94     73.73 o 
   5   4   4     3703.29     3970.87     54.67 o 
   6   4   4     3042.04     2751.78     42.75 o 
   7   4   4     2335.27     2269.91     38.83 o 
   8   4   4      471.46      509.07     26.79 o 
   9   4   4      111.96       83.46     12.99 o 
  10   4   4       91.11       45.15     15.93 o 
  11   4   4      547.56      502.50    108.50 o 
 -11   5   4       36.74       31.06     19.53 o 
 -10   5   4       22.07       17.00     13.47 o 
  -9   5   4      857.78      963.09     53.17 o 
  -8   5   4     3587.52     3786.04     69.12 o 
  -7   5   4     4146.74     4028.09     71.73 o 
  -6   5   4      974.55      935.38     37.77 o 
  -5   5   4     4431.48     4165.74     67.08 o 
  -4   5   4      394.40      330.80     12.60 o 
  -3   5   4       56.11       60.44      6.66 o 
  -2   5   4      287.54      200.21     10.59 o 
  -1   5   4     1702.32     1525.63     22.45 o 
   0   5   4     2236.86     2012.93     31.22 o 
   1   5   4     1573.00     1250.01     20.19 o 
   2   5   4     1144.45     1104.23     18.52 o 
   3   5   4     4072.54     3950.57     52.11 o 
   4   5   4       77.46       56.78      8.70 o 
   5   5   4     1114.83     1116.28     26.90 o 
   6   5   4      295.33      276.47     12.55 o 
   7   5   4     1252.89     1312.06     32.05 o 
   8   5   4     2207.50     2187.69     47.88 o 
   9   5   4     1254.44     1427.62     39.65 o 
  10   5   4      294.95      397.16     27.09 o 
 -11   6   4      773.25      707.63     46.74 o 
 -10   6   4      332.16      384.31     28.02 o 
  -9   6   4      343.31      280.51     28.82 o 
  -8   6   4      174.54      200.40     22.20 o 
  -7   6   4      260.95      245.36     22.95 o 
  -6   6   4      552.60      554.12     25.58 o 
  -5   6   4     1009.60     1018.35     28.66 o 
  -4   6   4     3801.88     3544.35     47.36 o 
  -3   6   4      895.69      679.09     17.46 o 
  -2   6   4     1078.85      969.78     21.12 o 
  -1   6   4     2564.29     2458.82     33.49 o 
   0   6   4      816.79      729.83     16.41 o 
   1   6   4      299.45      379.68     15.43 o 
   2   6   4     3672.34     3761.97     57.44 o 
   3   6   4      774.29      929.91     24.37 o 
   4   6   4       43.98       33.24      9.52 o 
   5   6   4     3701.90     3329.99     68.17 o 
   6   6   4     2142.69     2298.54     49.11 o 
   7   6   4      959.14      980.61     32.84 o 
   8   6   4      161.37      111.45     14.59 o 
   9   6   4       54.16       54.50     17.09 o 
  10   6   4      103.68       95.10     17.71 o 
 -10   7   4        8.29      -13.92     19.50 o 
  -9   7   4      107.93      125.86     27.09 o 
  -8   7   4     1181.46     1335.26     52.18 o 
  -7   7   4      143.61      118.32     20.22 o 
  -6   7   4     2089.19     1924.23     70.36 o 
  -5   7   4     1664.84     1703.70     42.90 o 
  -4   7   4      947.70     1111.67     27.07 o 
  -3   7   4       75.88       80.13      9.26 o 
  -2   7   4      627.31      681.60     16.95 o 
  -1   7   4     3967.08     3911.50     57.95 o 
   0   7   4     2476.55     2601.79     44.65 o 
   1   7   4    11902.43    12305.51    154.90 o 
   2   7   4     4212.87     3857.49     56.09 o 
   3   7   4      417.52      309.13     17.80 o 
   4   7   4       50.02       34.33      9.79 o 
   5   7   4       94.74       70.07     13.21 o 
   6   7   4      917.58      954.44     32.86 o 
   7   7   4      436.81      438.17     24.64 o 
   8   7   4      100.57      123.96     15.91 o 
   9   7   4       10.25      -10.89     11.95 o 
  10   7   4      310.10      328.00     27.46 o 
 -10   8   4       52.25       85.25     19.16 o 
  -9   8   4       80.21       71.94     18.28 o 
  -8   8   4      239.08      249.29     25.30 o 
  -7   8   4       20.31        9.84     12.06 o 
  -6   8   4      687.95      655.34     27.67 o 
  -5   8   4       30.10       30.80      8.98 o 
  -4   8   4     2227.94     2226.35     42.28 o 
  -3   8   4     3215.16     3356.96     58.30 o 
  -2   8   4     4245.46     4262.55     58.27 o 
  -1   8   4      572.57      602.43     23.42 o 
   0   8   4     3746.07     3950.37     58.92 o 
   1   8   4     1168.81     1041.71     25.68 o 
   2   8   4      984.50     1162.15     28.99 o 
   3   8   4     1278.57     1302.67     34.62 o 
   4   8   4     1411.73     1272.00     40.63 o 
   5   8   4      749.33      801.01     41.54 o 
   6   8   4      742.92      743.39     43.15 o 
   7   8   4     1685.11     1650.14     48.78 o 
   8   8   4     1422.82     1490.56     50.10 o 
   9   8   4       19.17       27.75     13.65 o 
  -9   9   4       73.78       75.36     18.92 o 
  -8   9   4     1721.72     1696.73     58.74 o 
  -7   9   4      498.72      508.84     26.30 o 
  -6   9   4       22.21       13.16     10.15 o 
  -5   9   4       30.59       17.19     10.45 o 
  -4   9   4      344.17      332.50     17.86 o 
  -3   9   4        0.18        1.38      7.67 o 
  -2   9   4      160.06      174.28     15.17 o 
  -1   9   4     4654.55     4889.54     73.73 o 
   0   9   4     1717.64     1690.12     32.02 o 
   1   9   4     2283.42     2053.50     39.65 o 
   2   9   4       54.19       51.52      9.00 o 
   3   9   4      887.69      852.32     32.45 o 
   4   9   4       45.15       66.52     15.46 o 
   5   9   4        0.07        0.31     15.88 o 
   6   9   4      177.92      188.87     19.27 o 
   7   9   4       10.27        6.31     11.53 o 
   8   9   4       88.93       76.13     15.17 o 
   9   9   4        5.51       12.01     13.25 o 
  -9  10   4     1075.52     1081.59     50.73 o 
  -8  10   4        6.17       -1.01     15.16 o 
  -7  10   4      117.41      177.75     18.20 o 
  -6  10   4       38.94       41.98     14.14 o 
  -5  10   4     2145.03     2046.44     42.80 o 
  -4  10   4     4738.75     4575.25     71.88 o 
  -3  10   4     1536.84     1498.22     42.44 o 
  -2  10   4     2619.70     2457.40     47.67 o 
  -1  10   4      267.83      228.15     15.62 o 
   0  10   4       45.23       34.29      8.91 o 
   1  10   4      104.60      104.04     11.63 o 
   2  10   4      681.47      667.80     24.16 o 
   3  10   4     1281.43     1241.59     38.32 o 
   4  10   4      597.78      695.85     74.67 o 
   5  10   4      800.49      831.70     54.02 o 
   6  10   4      667.46      678.01     31.85 o 
   7  10   4      292.95      295.88     23.12 o 
   8  10   4      891.45      888.47     37.76 o 
  -8  11   4      209.49      234.65     26.37 o 
  -7  11   4        4.88        2.30     12.47 o 
  -6  11   4        2.82        4.04     11.23 o 
  -5  11   4      418.07      433.02     21.46 o 
  -4  11   4        6.76       17.13     11.22 o 
  -3  11   4      131.61      140.96     17.00 o 
  -2  11   4      159.77      197.55     19.44 o 
  -1  11   4        1.02        9.76      9.55 o 
   0  11   4      122.13      163.64     16.57 o 
   1  11   4     2690.21     2441.20     46.40 o 
   2  11   4      273.97      320.57     14.56 o 
   3  11   4       32.80       37.49     12.11 o 
   4  11   4      930.48     1041.61     46.90 o 
   5  11   4        4.23       24.31     15.11 o 
   6  11   4      374.44      411.76     29.79 o 
   7  11   4      112.77       92.48     18.57 o 
   8  11   4      106.73      148.21     34.51 o 
  -7  12   4        8.24      -14.95     18.11 o 
  -6  12   4      799.82      781.56     37.36 o 
  -5  12   4     1349.37     1263.58     44.05 o 
  -4  12   4     1741.81     1782.61     60.51 o 
  -3  12   4     1230.69     1281.60     43.38 o 
  -2  12   4      154.99      173.27     17.36 o 
  -1  12   4      289.75      266.85     19.53 o 
   0  12   4      913.27      833.92     43.10 o 
   1  12   4      417.76      448.64     37.27 o 
   2  12   4        7.46       29.56     10.26 o 
   3  12   4      293.71      312.11     22.70 o 
   4  12   4      939.72      991.05     39.04 o 
   5  12   4      127.77      130.79     22.73 o 
   6  12   4      324.47      328.44     25.33 o 
   7  12   4       86.61       61.66     16.75 o 
  -6  13   4       11.04        8.47     18.42 o 
  -5  13   4       55.93       56.52     20.60 o 
  -4  13   4       31.32       18.74     13.26 o 
  -3  13   4       20.75        6.64     13.39 o 
  -2  13   4      375.39      344.04     23.10 o 
  -1  13   4      209.75      249.71     24.76 o 
   0  13   4        1.09        2.67     14.82 o 
   1  13   4      305.31      296.26     23.63 o 
   2  13   4      910.84      840.63     33.09 o 
   3  13   4      109.01       70.73     15.74 o 
   4  13   4      217.53      240.09     22.79 o 
   5  13   4       33.95       38.96     16.69 o 
   6  13   4       85.91       73.28     18.11 o 
  -5  14   4      397.03      449.62     37.93 o 
  -4  14   4        2.89       10.37     13.44 o 
  -3  14   4       22.66       -1.85     14.94 o 
  -2  14   4      213.82      206.53     25.15 o 
  -1  14   4      158.52      168.40     24.61 o 
   0  14   4      364.92      351.39     34.96 o 
   1  14   4      619.83      494.23     30.47 o 
   2  14   4        0.22        0.54     18.86 o 
   3  14   4       95.65       34.69     24.31 o 
   4  14   4       60.12       39.46     20.05 o 
  -3  15   4       54.24       53.96     20.03 o 
  -2  15   4       78.39      116.43     21.13 o 
  -1  15   4        2.76        8.24     17.06 o 
   0  15   4        7.80       -7.66     13.43 o 
   1  15   4      140.36      134.17     32.64 o 
   2  15   4      130.81       92.28     25.39 o 
   3  15   4       80.54       57.15     26.16 o 
 -12   1   5      122.50      119.85     45.39 o 
 -11   1   5      210.27      199.63     22.22 o 
 -10   1   5      201.31      226.19     20.91 o 
  -9   1   5       84.51       72.75     12.77 o 
  -8   1   5      179.39      172.65     13.41 o 
  -7   1   5       56.72       51.17      8.47 o 
  -6   1   5     3493.63     3393.73     53.57 o 
  -5   1   5      102.04      209.00     28.78 o 
  -4   1   5        0.06        2.01      7.67 o 
  -3   1   5      737.59      937.96     19.08 o 
  -2   1   5     4872.98     4728.23     41.44 o 
  -1   1   5     5977.25     6720.21     57.62 o 
   0   1   5       47.12       82.14      4.43 o 
   1   1   5     3590.37     3694.55     36.84 o 
   2   1   5      223.35      197.87     11.13 o 
   3   1   5      496.34      357.50     16.15 o 
   4   1   5      847.77     1011.62     31.13 o 
   5   1   5        8.81       20.42      8.50 o 
   6   1   5       40.89       20.66      9.49 o 
   7   1   5      442.55      480.59     26.91 o 
   8   1   5      113.43       77.72     13.96 o 
   9   1   5        0.92       -6.92     10.80 o 
  10   1   5       79.36       91.72     15.96 o 
  11   1   5        0.05      -13.10     13.10 o 
 -11   2   5      414.13      409.34     33.12 o 
 -10   2   5        9.02        0.39      9.68 o 
  -9   2   5       28.02        1.43      8.58 o 
  -8   2   5      220.32      251.71     17.48 o 
  -7   2   5       68.49       70.09     10.53 o 
  -6   2   5      306.24      317.33     17.34 o 
  -5   2   5       19.75       33.27     11.49 o 
  -4   2   5       83.98      142.41     20.66 o 
  -3   2   5        0.64        3.27      6.10 o 
  -2   2   5    10422.49    10405.28     91.79 o 
  -1   2   5     1883.73     2620.24     25.64 o 
   0   2   5      920.30      827.38     12.41 o 
   1   2   5     2160.01     2595.45     29.46 o 
   2   2   5     3125.91     3106.45     38.88 o 
   3   2   5     2578.84     2475.30     32.63 o 
   4   2   5      390.88      342.29     13.88 o 
   5   2   5      474.68      626.63     20.37 o 
   6   2   5      298.10      409.70     16.75 o 
   7   2   5     1255.56     1185.70     32.11 o 
   8   2   5      381.04      346.88     17.27 o 
   9   2   5       91.77       87.95     11.50 o 
  10   2   5        3.14        4.83     12.13 o 
  11   2   5        0.24        7.87     36.71 o 
 -11   3   5      101.18       77.80     20.77 o 
 -10   3   5        1.15       16.90     11.57 o 
  -9   3   5      141.04      135.91     15.37 o 
  -8   3   5       44.67       47.26      9.62 o 
  -7   3   5      291.74      330.49     16.09 o 
  -6   3   5       51.26       67.31     10.76 o 
  -5   3   5     2325.46     2588.41     44.15 o 
  -4   3   5      652.72      671.05     37.18 o 
  -3   3   5     4811.12     4208.89     56.20 o 
  -2   3   5       16.45       32.40      4.83 o 
  -1   3   5    14081.79    15046.78    123.95 o 
   0   3   5      219.47      260.97      8.82 o 
   1   3   5      259.18      236.70      8.91 o 
   2   3   5     3150.93     3503.25     43.58 o 
   3   3   5     1874.87     1977.99     31.13 o 
   4   3   5      240.80      244.50     12.20 o 
   5   3   5     2437.23     2399.64     36.53 o 
   6   3   5      563.70      576.13     17.98 o 
   7   3   5       22.82       12.98      6.59 o 
   8   3   5        0.91        1.80      8.32 o 
   9   3   5       40.46       52.96     11.32 o 
  10   3   5       53.70       39.72     17.66 o 
 -11   4   5      363.08      366.74     33.00 o 
 -10   4   5        1.24       -2.24     11.38 o 
  -9   4   5       49.36       54.31     13.54 o 
  -8   4   5      198.28      183.98     18.23 o 
  -7   4   5      730.68      703.69     34.06 o 
  -6   4   5      876.66      794.51     24.92 o 
  -5   4   5      430.17      318.29     21.31 o 
  -4   4   5     1494.63     1875.89     34.73 o 
  -3   4   5      291.05      273.81     13.28 o 
  -2   4   5      475.31      673.74     16.80 o 
  -1   4   5     1421.76     1403.69     23.03 o 
   0   4   5       12.28        8.82      3.70 o 
   1   4   5       17.92        4.91      3.11 o 
   2   4   5     1376.22     1386.46     29.78 o 
   3   4   5       13.18       17.66      4.70 o 
   4   4   5      647.69      507.62     14.84 o 
   5   4   5      153.11      130.78     13.19 o 
   6   4   5        2.96        4.33      5.58 o 
   7   4   5       69.36       59.29      8.64 o 
   8   4   5        0.76       -1.50      7.82 o 
   9   4   5      372.05      310.22     20.21 o 
  10   4   5      198.66      216.16     28.06 o 
 -11   5   5      540.73      513.02     38.92 o 
 -10   5   5      200.66      176.06     24.38 o 
  -9   5   5      102.56       84.59     19.66 o 
  -8   5   5      670.78      685.28     32.02 o 
  -7   5   5      405.57      361.01     34.10 o 
  -6   5   5        1.08       -8.64      8.64 o 
  -5   5   5      203.48      145.61     12.15 o 
  -4   5   5     2733.79     3267.47     54.18 o 
  -3   5   5     1364.11     1569.36     32.28 o 
  -2   5   5      136.98       36.05      7.14 o 
  -1   5   5        5.36       -1.04      4.27 o 
   0   5   5      177.99      204.41     10.23 o 
   1   5   5       73.72      158.00      7.90 o 
   2   5   5      147.18      109.43     12.58 o 
   3   5   5     2239.25     2068.01     32.46 o 
   4   5   5       69.62       46.29     10.51 o 
   5   5   5      966.14     1148.08     25.75 o 
   6   5   5      636.42      560.54     20.29 o 
   7   5   5     1036.05      964.35     24.00 o 
   8   5   5      840.40      869.25     29.92 o 
   9   5   5      121.59      111.77     16.51 o 
  10   5   5       89.40       56.95     21.02 o 
 -11   6   5      117.44      119.95     25.08 o 
 -10   6   5       14.14       29.54     19.93 o 
  -9   6   5      422.51      420.13     34.25 o 
  -8   6   5        1.16      -14.89     14.89 o 
  -7   6   5     1434.27     1541.83     42.53 o 
  -6   6   5       25.29       24.12      9.11 o 
  -5   6   5      226.79      223.92     15.27 o 
  -4   6   5       42.13       30.10      6.86 o 
  -3   6   5      864.18      860.67     22.59 o 
  -2   6   5       58.56       80.31      8.37 o 
  -1   6   5      771.28      982.20     20.29 o 
   0   6   5     3472.02     4002.40     51.38 o 
   1   6   5     1262.70     1176.03     27.12 o 
   2   6   5     3962.75     4258.04     58.66 o 
   3   6   5     1304.19     1243.54     29.81 o 
   4   6   5      171.39      114.84     13.98 o 
   5   6   5      136.05      118.79     12.56 o 
   6   6   5       95.36       99.78     12.85 o 
   7   6   5       15.95       15.79      9.93 o 
   8   6   5      440.96      476.17     25.19 o 
   9   6   5       67.57       53.72     15.35 o 
  10   6   5      302.90      273.56     32.81 o 
 -10   7   5      912.10      907.59     61.35 o 
  -9   7   5      346.44      397.18     30.93 o 
  -8   7   5       46.66       73.48     21.17 o 
  -7   7   5      221.78      238.10     18.15 o 
  -6   7   5      398.17      432.90     25.10 o 
  -5   7   5       25.68       32.30      9.81 o 
  -4   7   5      152.98      148.39     10.84 o 
  -3   7   5      375.28      431.85     16.24 o 
  -2   7   5     4166.63     4941.27     65.60 o 
  -1   7   5    12492.24    12558.15    143.48 o 
   0   7   5     1425.88     1285.75     26.23 o 
   1   7   5      613.46      907.92     20.65 o 
   2   7   5      706.67      880.38     23.42 o 
   3   7   5      471.04      659.04     25.30 o 
   4   7   5      249.58      287.91     18.22 o 
   5   7   5      242.69      226.18     18.72 o 
   6   7   5      453.29      397.73     22.92 o 
   7   7   5      394.28      376.60     23.05 o 
   8   7   5      141.51       93.82     15.04 o 
   9   7   5     1123.62     1098.88     39.18 o 
 -10   8   5      317.15      199.59     28.74 o 
  -9   8   5      723.69      785.55     42.24 o 
  -8   8   5      489.70      431.95     35.97 o 
  -7   8   5      193.64      203.16     20.54 o 
  -6   8   5        5.01       -6.01      9.74 o 
  -5   8   5      116.11      131.26     12.66 o 
  -4   8   5      837.22      888.79     22.85 o 
  -3   8   5     1329.70     1304.65     28.59 o 
  -2   8   5       93.98      158.39     16.44 o 
  -1   8   5       55.63       68.32     10.10 o 
   0   8   5    12429.51    12508.46    153.44 o 
   1   8   5     2623.74     2615.00     43.84 o 
   2   8   5     1944.00     1736.40     55.97 o 
   3   8   5     2993.39     3121.91     60.24 o 
   4   8   5     4021.48     4198.91     75.52 o 
   5   8   5       18.76        6.68      9.98 o 
   6   8   5      274.43      275.90     22.65 o 
   7   8   5       98.56       87.27     15.80 o 
   8   8   5       79.21       69.01     20.57 o 
   9   8   5      117.45      104.87     16.67 o 
  -9   9   5        3.91      -13.41     13.41 o 
  -8   9   5      319.44      309.11     28.50 o 
  -7   9   5      148.65      149.72     17.41 o 
  -6   9   5        3.29        3.42     12.35 o 
  -5   9   5      107.30      106.81     12.48 o 
  -4   9   5     1076.75      942.93     27.70 o 
  -3   9   5      796.60      685.43     21.67 o 
  -2   9   5     2071.69     2037.61     47.16 o 
  -1   9   5     4119.65     4253.82     62.15 o 
   0   9   5     2231.19     2152.59     42.63 o 
   1   9   5      209.57      267.94     14.66 o 
   2   9   5       52.32       50.88     13.01 o 
   3   9   5      137.64      152.76     17.60 o 
   4   9   5       30.73       27.01     11.71 o 
   5   9   5      192.54      179.42     17.49 o 
   6   9   5       61.08       92.00     15.37 o 
   7   9   5      436.23      520.16     29.61 o 
   8   9   5     1241.06     1325.20     45.08 o 
  -9  10   5      461.42      467.42     34.93 o 
  -8  10   5       13.73       15.82     16.01 o 
  -7  10   5       23.25       33.46     15.53 o 
  -6  10   5     3038.39     3106.41     64.11 o 
  -5  10   5     2760.78     2755.13     52.64 o 
  -4  10   5     1230.30     1185.50     32.50 o 
  -3  10   5      162.50      163.61     14.25 o 
  -2  10   5       80.86      115.48     14.62 o 
  -1  10   5       92.62       80.56     10.73 o 
   0  10   5     1356.31     1242.76     30.06 o 
   1  10   5     1519.98     1581.98     45.16 o 
   2  10   5     4853.56     5046.11     86.24 o 
   3  10   5     4487.60     4492.34    146.72 o 
   4  10   5       69.63       80.39     15.94 o 
   5  10   5      243.15      295.10     23.91 o 
   6  10   5        9.67       57.07     15.02 o 
   7  10   5      339.63      328.31     25.43 o 
   8  10   5       49.99       55.89     15.63 o 
  -8  11   5      557.16      691.28     46.99 o 
  -7  11   5      466.56      399.52     29.34 o 
  -6  11   5      311.34      242.31     20.93 o 
  -5  11   5      626.41      581.13     26.30 o 
  -4  11   5      243.55      263.97     17.17 o 
  -3  11   5      707.39      769.32     36.49 o 
  -2  11   5     1020.78      976.39     35.43 o 
  -1  11   5     2966.66     2997.62     61.30 o 
   0  11   5     1950.48     1943.99     54.32 o 
   1  11   5      184.15      173.28     19.91 o 
   2  11   5       34.02        0.67      9.91 o 
   3  11   5      684.95      796.85     63.09 o 
   4  11   5      933.69     1096.48     50.68 o 
   5  11   5     1184.21     1198.86     62.53 o 
   6  11   5     1402.45     1381.01     46.81 o 
   7  11   5     1213.81     1204.69     43.88 o 
  -7  12   5     1958.15     1749.26     97.69 o 
  -6  12   5     2431.30     2601.51     96.62 o 
  -5  12   5      814.86      903.53     36.39 o 
  -4  12   5      351.01      409.72     26.34 o 
  -3  12   5       49.44       63.67     14.81 o 
  -2  12   5      153.14      185.83     20.37 o 
  -1  12   5       29.59       52.52     13.31 o 
   0  12   5      726.85      785.83     42.90 o 
   1  12   5      412.42      483.78     55.67 o 
   2  12   5       37.61       15.70     10.92 o 
   3  12   5      600.07      507.83     28.16 o 
   4  12   5     1362.78     1461.20     57.37 o 
   5  12   5      895.78      958.94     41.78 o 
   6  12   5       12.52       10.70     15.18 o 
  -6  13   5        8.46       20.70     19.62 o 
  -5  13   5      460.28      527.13     29.80 o 
  -4  13   5      896.96      864.89     37.67 o 
  -3  13   5      711.52      727.60     34.25 o 
  -2  13   5     1822.23     1807.20     53.30 o 
  -1  13   5     2879.43     3001.57     77.08 o 
   0  13   5     1025.21      988.46     53.27 o 
   1  13   5        5.93       35.89     24.53 o 
   2  13   5      967.50      928.61     34.56 o 
   3  13   5       52.29       56.30     16.50 o 
   4  13   5      369.01      353.11     27.47 o 
   5  13   5     1769.21     1677.76     49.54 o 
  -5  14   5     1378.31     1220.07     49.36 o 
  -4  14   5      674.60      751.43     44.37 o 
  -3  14   5      292.26      313.92     27.21 o 
  -2  14   5        2.52       -9.21     14.31 o 
  -1  14   5       70.06      111.39     21.70 o 
   0  14   5      122.51      192.77     32.86 o 
   1  14   5      318.90      350.37     26.96 o 
   2  14   5      368.62      439.51     37.25 o 
   3  14   5     1953.96     2221.83    105.03 o 
   4  14   5     1040.28     1127.37     73.47 o 
  -3  15   5     1909.74     1846.42     61.35 o 
  -2  15   5     1044.25     1048.56     49.61 o 
  -1  15   5      966.86      960.83     52.70 o 
   0  15   5     1226.16     1237.59     48.87 o 
   1  15   5      305.59      376.90     35.87 o 
   2  15   5      270.38      297.21     33.33 o 
 -11   0   6      613.52      690.94     80.93 o 
 -10   0   6      346.75      339.80     32.92 o 
  -9   0   6     2108.30     1969.18     77.09 o 
  -8   0   6      826.94      705.35     37.01 o 
  -7   0   6     1072.06     1084.43     39.04 o 
  -6   0   6     4422.72     5380.77    112.48 o 
  -5   0   6       59.20       64.46     11.21 o 
  -4   0   6     1461.19     1384.80     35.28 o 
  -3   0   6     3447.79     3289.48     60.31 o 
  -2   0   6    11186.86    11428.98    159.95 o 
  -1   0   6    21515.01    21496.92    264.86 o 
   0   0   6     2987.45     3222.34     46.93 o 
   1   0   6     2812.66     2706.15     51.97 o 
   2   0   6     2835.74     2816.24     61.20 o 
   3   0   6     4312.28     3894.90    119.08 o 
   4   0   6      114.16      195.75     39.81 o 
   5   0   6     4135.54     4214.19    114.22 o 
   6   0   6     1236.87     1309.52     58.48 o 
   7   0   6     2615.77     2625.90     85.80 o 
   8   0   6       15.76        6.30     18.11 o 
   9   0   6      935.13      820.64     48.31 o 
  10   0   6      666.40      770.94     49.40 o 
 -11   1   6      197.94      170.74     27.55 o 
 -10   1   6      782.51      833.36     31.86 o 
  -9   1   6     2450.05     2437.27     48.31 o 
  -8   1   6      170.27      185.59     18.67 o 
  -7   1   6       21.66        6.96      8.68 o 
  -6   1   6     2372.92     2085.07     43.96 o 
  -5   1   6     9340.21     9100.66    154.18 o 
  -4   1   6     1318.32     1331.97     29.04 o 
  -3   1   6     3359.80     2706.88     41.62 o 
  -2   1   6     1058.88      885.71     14.25 o 
  -1   1   6     4131.39     4574.03     45.16 o 
   0   1   6       13.18       25.86      3.92 o 
   1   1   6     3360.27     3816.38     49.78 o 
   2   1   6     5359.83     5011.92     72.29 o 
   3   1   6     1987.36     1808.66     35.19 o 
   4   1   6     6293.23     6434.97    105.49 o 
   5   1   6     2229.45     2047.47     45.06 o 
   6   1   6      497.62      455.13     24.33 o 
   7   1   6       31.70       38.86     12.53 o 
   8   1   6      161.86      135.66     17.12 o 
   9   1   6     1713.29     1756.53     71.72 o 
  10   1   6      681.21      655.76     34.68 o 
 -11   2   6     1265.00     1268.26     53.11 o 
 -10   2   6     1885.93     1987.73     48.87 o 
  -9   2   6     1799.26     1785.88     43.65 o 
  -8   2   6     3656.09     3679.53     69.99 o 
  -7   2   6     1009.31     1019.35     31.05 o 
  -6   2   6     1403.55     1461.58     38.66 o 
  -5   2   6      282.85      283.03     20.96 o 
  -4   2   6      436.12      548.04     31.29 o 
  -3   2   6     4007.11     4042.46     57.91 o 
  -2   2   6      837.09      980.43     16.39 o 
  -1   2   6     1050.85      919.33     13.55 o 
   0   2   6     1388.29     1222.36     24.16 o 
   1   2   6    15819.80    15822.50    176.11 o 
   2   2   6     2415.49     2090.03     29.80 o 
   3   2   6      350.15      273.97     10.18 o 
   4   2   6      315.19      293.58     12.21 o 
   5   2   6     4653.55     4516.50     81.99 o 
   6   2   6     2207.89     2114.39     50.80 o 
   7   2   6      878.24      862.27     40.52 o 
   8   2   6     2611.46     2874.68     62.65 o 
   9   2   6      775.44      816.82     52.01 o 
  10   2   6      200.32      303.70     28.25 o 
 -11   3   6      140.36      183.59     25.44 o 
 -10   3   6      450.50      458.49     33.16 o 
  -9   3   6      583.42      503.76     29.57 o 
  -8   3   6        4.81      -10.63     10.63 o 
  -7   3   6      722.77      641.08     32.39 o 
  -6   3   6     1786.49     1808.39     35.16 o 
  -5   3   6     6772.54     6456.01     97.02 o 
  -4   3   6      809.22      508.01     20.96 o 
  -3   3   6     1422.91     1282.32     28.24 o 
  -2   3   6      158.53      167.64      8.69 o 
  -1   3   6     1217.86      846.95     21.37 o 
   0   3   6        2.18       16.95      5.01 o 
   1   3   6     1998.09     1750.23     29.46 o 
   2   3   6     1712.67     1712.25     26.23 o 
   3   3   6     1100.81      829.30     16.85 o 
   4   3   6     1291.07      991.34     20.53 o 
   5   3   6      890.19      853.98     20.78 o 
   6   3   6      597.07      603.10     27.96 o 
   7   3   6      445.05      446.25     26.59 o 
   8   3   6      943.39      795.82     36.15 o 
   9   3   6      101.41       49.60     15.73 o 
  10   3   6      514.65      483.13     31.52 o 
 -11   4   6       74.65      104.76     20.92 o 
 -10   4   6     1747.36     1679.52     58.64 o 
  -9   4   6     6663.37     7013.91    133.65 o 
  -8   4   6     2256.46     2268.91     61.45 o 
  -7   4   6     1951.72     1949.31     77.87 o 
  -6   4   6     2689.67     2678.29     64.07 o 
  -5   4   6       56.46       55.84      9.15 o 
  -4   4   6      522.79      580.93     17.40 o 
  -3   4   6      169.33      187.70     12.32 o 
  -2   4   6    22321.01    21357.63    236.32 o 
  -1   4   6      974.95      857.14     20.68 o 
   0   4   6      830.85      733.96     17.77 o 
   1   4   6     1933.43     1509.58     25.55 o 
   2   4   6     5284.31     5222.59     62.69 o 
   3   4   6       88.72      139.80      8.20 o 
   4   4   6      233.63      272.22     11.86 o 
   5   4   6     4976.86     5268.66    103.88 o 
   6   4   6     1656.80     1550.57     33.44 o 
   7   4   6     2618.64     2713.28     47.56 o 
   8   4   6     1370.66     1464.85     38.75 o 
   9   4   6     1783.71     1952.27     55.87 o 
  10   4   6     1285.93     1514.51     64.10 o 
 -11   5   6       75.47       51.89     20.69 o 
 -10   5   6       21.15       23.54     22.65 o 
  -9   5   6       87.11       89.28     19.79 o 
  -8   5   6       84.89       86.62     13.51 o 
  -7   5   6     1340.90     1290.18     35.62 o 
  -6   5   6      804.79      682.96     24.35 o 
  -5   5   6     1968.29     1867.88     39.76 o 
  -4   5   6     2235.82     2004.49     36.76 o 
  -3   5   6      708.55      620.12     29.52 o 
  -2   5   6     6384.32     6669.82     95.53 o 
  -1   5   6      999.73     1287.21     40.07 o 
   0   5   6       15.25       16.71      5.88 o 
   1   5   6      301.51      265.48     10.92 o 
   2   5   6      115.67      179.60      9.87 o 
   3   5   6      342.28      474.39     18.82 o 
   4   5   6     1667.57     1702.39     28.01 o 
   5   5   6     2606.60     2622.27     45.19 o 
   6   5   6      177.16      163.43     10.82 o 
   7   5   6        7.59        1.60      8.85 o 
   8   5   6      975.89     1001.78     42.32 o 
   9   5   6      656.00      743.36     47.20 o 
  10   5   6       62.67       61.21     22.42 o 
 -10   6   6      364.92      334.49     47.39 o 
  -9   6   6      854.96      866.26     49.90 o 
  -8   6   6     1170.33     1112.54     46.70 o 
  -7   6   6      180.84      157.10     14.89 o 
  -6   6   6      349.92      319.52     25.55 o 
  -5   6   6     1453.07     1382.09     48.42 o 
  -4   6   6      354.23      335.61     15.81 o 
  -3   6   6      493.46      426.25     18.51 o 
  -2   6   6     1947.09     1954.34     42.76 o 
  -1   6   6     3693.99     3481.12     50.03 o 
   0   6   6    10399.84    10626.97    156.71 o 
   1   6   6     6445.63     6801.60     85.30 o 
   2   6   6     2188.93     2370.30     38.28 o 
   3   6   6      856.25      651.84     18.49 o 
   4   6   6      279.97      263.07     18.76 o 
   5   6   6      921.49      872.09     28.86 o 
   6   6   6      753.79      743.84     39.24 o 
   7   6   6      932.50      891.71     34.12 o 
   8   6   6     2027.03     2081.06     49.23 o 
   9   6   6     1413.30     1589.42     65.74 o 
 -10   7   6      532.70      504.02     39.17 o 
  -9   7   6       18.67       26.87     18.25 o 
  -8   7   6       55.78       81.33     20.39 o 
  -7   7   6       23.07       39.84     11.07 o 
  -6   7   6     1947.09     1920.18     49.58 o 
  -5   7   6     2022.58     2054.83     39.66 o 
  -4   7   6      730.35      703.79     21.59 o 
  -3   7   6     4328.27     4172.75     60.36 o 
  -2   7   6     1720.31     1541.73     30.05 o 
  -1   7   6     1288.58     1240.02     28.17 o 
   0   7   6      452.13      457.74     17.83 o 
   1   7   6      705.83      780.59     20.52 o 
   2   7   6     3483.48     3238.72     49.47 o 
   3   7   6      198.19      134.86     10.09 o 
   4   7   6        9.37        9.24     11.00 o 
   5   7   6      295.07      264.60     21.35 o 
   6   7   6       20.00       19.02     10.68 o 
   7   7   6       36.55       34.48     12.30 o 
   8   7   6      255.38      232.63     19.91 o 
   9   7   6       73.57       75.98     23.19 o 
 -10   8   6      572.98      564.07     42.52 o 
  -9   8   6      282.91      236.96     30.02 o 
  -8   8   6      568.39      595.36     37.90 o 
  -7   8   6      499.33      471.82     29.50 o 
  -6   8   6      658.28      525.27     30.23 o 
  -5   8   6        0.34       -7.29      7.29 o 
  -4   8   6       56.67       57.68      9.80 o 
  -3   8   6      337.85      334.78     17.13 o 
  -2   8   6     3472.83     3437.54     55.48 o 
  -1   8   6     2246.20     2303.24     42.44 o 
   0   8   6     6275.02     5808.91     82.04 o 
   1   8   6     2043.17     1986.00     42.53 o 
   2   8   6     1523.99     1354.67     30.18 o 
   3   8   6        8.83        9.52     10.52 o 
   4   8   6       80.72       79.92     16.02 o 
   5   8   6       18.25       11.22     10.03 o 
   6   8   6       22.49       19.12     11.18 o 
   7   8   6      309.88      300.27     24.44 o 
   8   8   6      161.37      197.46     20.00 o 
   9   8   6      666.32      721.26     50.67 o 
  -9   9   6       81.33       64.23     19.60 o 
  -8   9   6        1.30       21.73     16.31 o 
  -7   9   6      156.68      155.45     20.19 o 
  -6   9   6      104.43       69.39     14.05 o 
  -5   9   6       10.80       -3.12      9.98 o 
  -4   9   6      678.57      648.76     23.31 o 
  -3   9   6      583.63      576.37     21.48 o 
  -2   9   6     1699.98     1590.60     36.48 o 
  -1   9   6       65.20       32.07     11.56 o 
   0   9   6      398.79      416.59     19.99 o 
   1   9   6      523.80      559.47     28.62 o 
   2   9   6      555.21      593.45     24.36 o 
   3   9   6     2188.72     2137.25     56.88 o 
   4   9   6     1307.77     1237.80     46.94 o 
   5   9   6      697.40      762.83     32.93 o 
   6   9   6       56.55       84.54     15.10 o 
   7   9   6      126.59      112.26     16.75 o 
   8   9   6       74.00       78.15     17.06 o 
  -9  10   6      896.65      912.65     45.74 o 
  -8  10   6       73.95       49.45     17.71 o 
  -7  10   6      662.34      622.45     34.33 o 
  -6  10   6      333.68      362.37     24.89 o 
  -5  10   6      709.36      766.73     28.94 o 
  -4  10   6       43.63       38.56     10.02 o 
  -3  10   6      969.81     1041.24     27.92 o 
  -2  10   6     1214.25     1091.53     32.33 o 
  -1  10   6      976.66      965.32     29.62 o 
   0  10   6      516.94      601.95     26.57 o 
   1  10   6       18.47        3.09     13.70 o 
   2  10   6       22.52       20.74     10.54 o 
   3  10   6     1028.61     1198.21     41.84 o 
   4  10   6      805.13      687.04     39.21 o 
   5  10   6        0.42       -0.70     11.32 o 
   6  10   6      156.15      203.54     21.28 o 
   7  10   6       18.01       16.04     14.08 o 
  -8  11   6       97.98       70.60     20.75 o 
  -7  11   6        0.31       -9.39     18.23 o 
  -6  11   6       28.70       21.24     13.84 o 
  -5  11   6      240.21      242.93     18.59 o 
  -4  11   6        3.56       -8.19      9.77 o 
  -3  11   6       49.62       72.42     16.00 o 
  -2  11   6       10.39       -6.66      8.87 o 
  -1  11   6       18.30       24.08      9.95 o 
   0  11   6       87.90       83.63     14.31 o 
   1  11   6     1791.82     1763.10     56.89 o 
   2  11   6      257.30      263.63     24.28 o 
   3  11   6     1148.30     1140.53     64.80 o 
   4  11   6       39.76       74.95     21.94 o 
   5  11   6      312.45      289.74     32.35 o 
   6  11   6      516.42      502.70     33.28 o 
   7  11   6      277.90      268.76     32.56 o 
  -7  12   6      366.44      353.93     34.79 o 
  -6  12   6      128.93      132.98     20.85 o 
  -5  12   6      290.09      238.35     21.82 o 
  -4  12   6       80.12       53.82     15.24 o 
  -3  12   6      221.54      185.21     22.06 o 
  -2  12   6     1906.51     1951.81     50.22 o 
  -1  12   6      186.07      190.89     18.66 o 
   0  12   6      496.21      432.42     34.82 o 
   1  12   6        6.86       19.26     15.58 o 
   2  12   6     1743.68     1805.10     66.39 o 
   3  12   6      133.76      114.56     22.37 o 
   4  12   6      187.57      178.77     30.75 o 
   5  12   6        0.13       -4.64     15.73 o 
   6  12   6        0.85        4.23     15.21 o 
  -6  13   6      129.32       76.68     20.73 o 
  -5  13   6        2.83        3.15     15.47 o 
  -4  13   6      291.68      234.86     22.69 o 
  -3  13   6       31.20       16.58     14.96 o 
  -2  13   6        0.67        8.88     12.81 o 
  -1  13   6      648.31      676.64     34.60 o 
   0  13   6      388.10      403.28     37.42 o 
   1  13   6      153.15      144.95     23.96 o 
   2  13   6       51.55       59.63     16.06 o 
   3  13   6       95.60      117.45     17.40 o 
   4  13   6        0.38       -7.40     17.12 o 
   5  13   6      217.49      185.69     32.71 o 
  -4  14   6       26.81       20.67     15.45 o 
  -3  14   6      118.59      139.22     22.18 o 
  -2  14   6      165.18      139.67     22.43 o 
  -1  14   6      204.70      227.73     28.56 o 
   0  14   6      478.35      391.19     34.69 o 
   1  14   6       16.10       21.56     18.01 o 
   2  14   6      260.45      236.41     31.75 o 
   3  14   6      188.96      181.80     23.17 o 
  -2  15   6      286.12      245.61     27.99 o 
  -1  15   6      131.41      100.24     22.59 o 
   0  15   6        0.02       -5.88     28.06 o 
   1  15   6       62.61       76.31     25.81 o 
 -11   1   7       20.68        3.84     18.84 o 
 -10   1   7      180.25      145.64     17.30 o 
  -9   1   7        2.34       -0.25     10.00 o 
  -8   1   7      555.60      587.20     25.98 o 
  -7   1   7       13.46       10.34      8.42 o 
  -6   1   7     2938.17     3286.22     62.92 o 
  -5   1   7      123.06      187.85     14.71 o 
  -4   1   7     4114.91     4184.99     66.54 o 
  -3   1   7      137.58      174.63      7.96 o 
  -2   1   7       60.61       90.01      6.08 o 
  -1   1   7      174.62      131.65      7.31 o 
   0   1   7      222.67      368.72     11.82 o 
   1   1   7        0.70       -1.35      4.79 o 
   2   1   7      337.75      355.01     16.65 o 
   3   1   7     1539.30     1410.18     27.46 o 
   4   1   7      539.62      627.67     29.44 o 
   5   1   7       18.15       -6.03      8.92 o 
   6   1   7       45.00       32.25     11.89 o 
   7   1   7      762.29      744.68     51.58 o 
   8   1   7       19.71       -5.27     11.12 o 
   9   1   7       14.49       19.47     12.79 o 
  10   1   7       67.93       46.20     15.52 o 
 -11   2   7      187.41      179.55     27.03 o 
 -10   2   7       53.92       33.48     15.05 o 
  -9   2   7       15.76       24.70     11.28 o 
  -8   2   7      255.11      304.87     20.44 o 
  -7   2   7      112.43      117.68     13.67 o 
  -6   2   7     1089.03     1192.35     38.07 o 
  -5   2   7      287.62      315.54     27.84 o 
  -4   2   7      149.48      189.95     12.81 o 
  -3   2   7     2317.28     1940.41     32.62 o 
  -2   2   7     1836.94     2022.62     29.55 o 
  -1   2   7      130.90      141.04      6.56 o 
   0   2   7       73.80       71.25      7.67 o 
   1   2   7      585.90      567.19     23.71 o 
   2   2   7      562.91      494.82     17.19 o 
   3   2   7     1487.13     1625.32     29.36 o 
   4   2   7     1696.17     1720.25     42.47 o 
   5   2   7     1116.79      969.61     33.79 o 
   6   2   7      354.45      372.95     24.33 o 
   7   2   7     1231.76     1053.05     39.99 o 
   8   2   7      114.88      121.86     18.23 o 
   9   2   7       69.59       50.65     16.82 o 
  10   2   7        4.26        0.23     14.40 o 
 -11   3   7      100.89       35.13     18.53 o 
 -10   3   7      405.12      384.36     29.98 o 
  -9   3   7      516.22      493.50     33.05 o 
  -8   3   7       42.11       40.81     14.40 o 
  -7   3   7        5.03        4.91      8.11 o 
  -6   3   7     1001.89     1114.96     32.46 o 
  -5   3   7      445.13      451.83     20.76 o 
  -4   3   7      221.80      163.68     12.52 o 
  -3   3   7      967.72      980.95     21.69 o 
  -2   3   7      268.28      510.74     25.65 o 
  -1   3   7      384.43      358.92     15.21 o 
   0   3   7       91.09      117.89      8.47 o 
   1   3   7      163.57      199.89     11.96 o 
   2   3   7      226.69      302.44     11.61 o 
   3   3   7     1235.09     1122.98     20.93 o 
   4   3   7       80.36       62.48      7.42 o 
   5   3   7      434.69      408.21     17.15 o 
   6   3   7      136.21      117.77     15.61 o 
   7   3   7       33.82       30.22     13.02 o 
   8   3   7      706.71      634.43     34.27 o 
   9   3   7      134.39      123.68     19.80 o 
  10   3   7       90.45       98.48     18.51 o 
 -11   4   7       67.33       38.72     18.53 o 
 -10   4   7      100.31       90.52     20.47 o 
  -9   4   7      122.43      124.77     20.66 o 
  -8   4   7        8.98        0.59     13.94 o 
  -7   4   7       16.82       23.84     13.51 o 
  -6   4   7      892.04      835.88     32.02 o 
  -5   4   7     1135.79     1147.01     30.93 o 
  -4   4   7      488.59      508.56     18.11 o 
  -3   4   7      206.62      196.50     12.29 o 
  -2   4   7     1440.04     1524.34     30.75 o 
  -1   4   7      163.21      116.65     10.43 o 
   0   4   7      176.06      197.03     12.84 o 
   1   4   7     2155.86     2161.09     36.02 o 
   2   4   7      164.73      228.59     10.27 o 
   3   4   7     3469.06     3341.16     45.22 o 
   4   4   7     2682.00     2628.40     38.05 o 
   5   4   7      776.96      762.66     22.09 o 
   6   4   7      663.08      666.26     21.61 o 
   7   4   7     1290.51     1184.80     47.18 o 
   8   4   7      150.51      134.24     19.25 o 
   9   4   7      235.44      209.43     22.70 o 
  10   4   7       81.30      124.34     25.57 o 
 -11   5   7       22.93      -18.42     18.42 o 
 -10   5   7       73.20       58.65     18.92 o 
  -9   5   7       49.79       28.65     17.67 o 
  -8   5   7      105.00       82.24     21.89 o 
  -7   5   7     1126.02     1123.72     40.89 o 
  -6   5   7      464.88      446.98     25.26 o 
  -5   5   7     1025.26     1088.89     27.62 o 
  -4   5   7     2122.16     2125.21     42.26 o 
  -3   5   7       72.60       68.94      9.25 o 
  -2   5   7     3323.95     3258.38     53.14 o 
  -1   5   7     6494.38     6968.82    102.60 o 
   0   5   7     2260.80     2382.33     45.11 o 
   1   5   7     1166.61      987.37     24.29 o 
   2   5   7      814.40      688.23     18.06 o 
   3   5   7       45.82       43.44      7.44 o 
   4   5   7        0.95        5.54      5.44 o 
   5   5   7      495.77      406.71     17.10 o 
   6   5   7       59.90       62.17      9.68 o 
   7   5   7      847.29      753.60     23.79 o 
   8   5   7     1283.14     1332.11     57.59 o 
   9   5   7      596.32      515.50     53.12 o 
 -10   6   7      261.58      292.83     30.09 o 
  -9   6   7      682.02      667.86     41.21 o 
  -8   6   7       27.97       26.29     16.79 o 
  -7   6   7      322.63      317.01     18.13 o 
  -6   6   7      791.29      876.82     28.55 o 
  -5   6   7      200.94      238.96     14.03 o 
  -4   6   7      736.38      605.52     22.90 o 
  -3   6   7      897.99      836.74     30.68 o 
  -2   6   7     1097.66      933.07     28.91 o 
  -1   6   7     1650.41     2230.81     38.05 o 
   0   6   7      243.64      312.63     17.10 o 
   1   6   7      478.59      467.08     19.77 o 
   2   6   7      442.84      468.23     19.54 o 
   3   6   7     2145.85     2091.34     35.49 o 
   4   6   7      394.47      360.13     14.36 o 
   5   6   7      200.51      184.01     12.77 o 
   6   6   7     1588.21     1558.55     43.27 o 
   7   6   7      909.88      955.41     40.45 o 
   8   6   7      394.22      535.84     40.42 o 
   9   6   7      185.03      261.46     31.81 o 
 -10   7   7        6.95      -17.11     17.11 o 
  -9   7   7      111.56      107.15     31.89 o 
  -8   7   7        4.76       11.63     13.04 o 
  -7   7   7     1031.79     1057.00     39.36 o 
  -6   7   7      106.46      105.56     12.70 o 
  -5   7   7        8.04       13.41      8.40 o 
  -4   7   7      190.80      217.86     15.71 o 
  -3   7   7      111.42      124.40     14.78 o 
  -2   7   7     4030.25     4436.13     71.61 o 
  -1   7   7     4343.12     4153.58     80.79 o 
   0   7   7     3784.96     3650.31     59.56 o 
   1   7   7     3606.73     3291.99     59.11 o 
   2   7   7       76.71       51.81      8.12 o 
   3   7   7      685.50      587.98     19.11 o 
   4   7   7       15.75       28.02      7.65 o 
   5   7   7        0.04       -3.72      9.71 o 
   6   7   7      276.00      241.42     18.61 o 
   7   7   7       86.93       67.81     17.62 o 
   8   7   7      608.81      546.89     41.90 o 
   9   7   7      606.71      655.59     48.08 o 
 -10   8   7      533.48      461.18     68.73 o 
  -9   8   7        2.08       13.94     17.69 o 
  -8   8   7        1.81      -13.86     13.86 o 
  -7   8   7      134.93      116.39     18.37 o 
  -6   8   7       34.17       46.19     14.64 o 
  -5   8   7        3.11        3.57      9.23 o 
  -4   8   7     1574.75     1654.76     38.82 o 
  -3   8   7     2125.77     2001.66     44.67 o 
  -2   8   7     3981.05     4053.78     59.76 o 
  -1   8   7     2151.15     2267.77     46.28 o 
   0   8   7      529.28      531.46     27.46 o 
   1   8   7       86.84      113.16     13.44 o 
   2   8   7      330.31      356.43     20.82 o 
   3   8   7     2743.39     2737.15     45.79 o 
   4   8   7     1766.49     1899.88     45.85 o 
   5   8   7      152.32      123.04     15.27 o 
   6   8   7      115.50      134.41     18.46 o 
   7   8   7      226.40      329.81     33.84 o 
   8   8   7       13.13       35.72     18.13 o 
  -9   9   7        9.66      -18.29     18.29 o 
  -8   9   7      672.56      751.40     40.34 o 
  -7   9   7       60.86       95.93     16.87 o 
  -6   9   7       64.39       82.31     16.14 o 
  -5   9   7        9.27        4.93      9.89 o 
  -4   9   7        4.17        3.55      9.84 o 
  -3   9   7      433.68      406.17     21.72 o 
  -2   9   7      800.41      835.52     29.74 o 
  -1   9   7     1114.63     1258.94     31.18 o 
   0   9   7     3322.22     3213.12     68.51 o 
   1   9   7     1395.54     1571.06     43.46 o 
   2   9   7     3961.06     3926.98     76.05 o 
   3   9   7      273.20      278.51     17.36 o 
   4   9   7      155.30      146.08     21.27 o 
   5   9   7        0.04       14.39     11.24 o 
   6   9   7        1.59       22.43     13.74 o 
   7   9   7      281.24      310.29     28.29 o 
   8   9   7     1403.04     1505.59     66.65 o 
  -8  10   7      191.74      217.17     21.46 o 
  -7  10   7      361.84      347.72     26.62 o 
  -6  10   7      605.15      561.12     40.29 o 
  -5  10   7        3.23       -7.03     10.46 o 
  -4  10   7      240.51      274.58     20.79 o 
  -3  10   7     3000.35     3076.79     52.86 o 
  -2  10   7     3712.63     3741.42     65.47 o 
  -1  10   7      424.39      407.99     38.64 o 
   0  10   7      145.25      127.64     18.35 o 
   1  10   7      287.92      307.87     28.32 o 
   2  10   7      938.38     1029.14     32.73 o 
   3  10   7      374.33      412.98     26.74 o 
   4  10   7      461.87      476.43     33.61 o 
   5  10   7      523.17      562.36     30.39 o 
   6  10   7     1184.95     1301.56     48.72 o 
   7  10   7      368.89      388.60     30.96 o 
  -8  11   7      633.74      781.98     43.40 o 
  -7  11   7     1948.85     2018.60     66.95 o 
  -6  11   7      725.07      711.60     34.43 o 
  -5  11   7      117.68      139.71     16.45 o 
  -4  11   7      371.94      295.27     19.77 o 
  -3  11   7      139.11      148.77     23.23 o 
  -2  11   7      371.66      337.53     24.82 o 
  -1  11   7      717.89      780.12     34.38 o 
   0  11   7      202.67      260.81     29.15 o 
   1  11   7     1652.36     1583.89     56.85 o 
   2  11   7      994.80      958.06     48.17 o 
   3  11   7      421.12      459.01     29.55 o 
   4  11   7      169.13      165.90     20.53 o 
   5  11   7      203.66      242.24     26.90 o 
   6  11   7        6.95        5.66     16.42 o 
  -7  12   7      126.24      130.47     31.06 o 
  -6  12   7      508.36      542.42     36.14 o 
  -5  12   7      241.68      235.18     22.67 o 
  -4  12   7      582.00      611.25     33.12 o 
  -3  12   7      372.64      379.63     26.91 o 
  -2  12   7      270.04      295.14     23.43 o 
  -1  12   7      502.21      462.77     30.57 o 
   0  12   7       18.66       -2.40     13.73 o 
   1  12   7      146.07      122.15     26.18 o 
   2  12   7        1.41        7.98     19.25 o 
   3  12   7      603.37      598.87     34.93 o 
   4  12   7     1324.20     1414.98     51.47 o 
   5  12   7     1342.49     1530.53     53.83 o 
  -5  13   7     1406.92     1426.90     63.06 o 
  -4  13   7      207.02      227.22     23.14 o 
  -3  13   7       65.24       49.01     17.45 o 
  -2  13   7       22.82       20.80     14.00 o 
  -1  13   7      260.99      288.10     31.82 o 
   0  13   7      221.84      308.60     30.92 o 
   1  13   7      508.31      543.73     39.64 o 
   2  13   7     2839.15     2922.93     89.77 o 
   3  13   7      565.29      581.09     41.24 o 
   4  13   7      195.91      237.61     25.85 o 
  -4  14   7     1034.35     1099.33     45.20 o 
  -3  14   7     1333.28     1297.32     52.44 o 
  -2  14   7      315.93      266.13     34.89 o 
  -1  14   7        4.81       10.89     17.26 o 
   0  14   7       45.52       32.84     20.05 o 
   1  14   7      125.69      115.47     24.83 o 
   2  14   7        9.72       29.91     19.50 o 
   3  14   7     1310.72     1393.85     89.08 o 
 -11   0   8      280.74      245.17     55.21 o 
 -10   0   8        1.53        6.07     22.41 o 
  -9   0   8     1743.36     1709.96    105.13 o 
  -8   0   8     6575.24     6541.64    168.45 o 
  -7   0   8     5535.35     5685.54    148.29 o 
  -6   0   8     6027.79     6472.69    202.66 o 
  -5   0   8     4538.69     4352.05    115.01 o 
  -4   0   8     5262.35     5451.86    112.74 o 
  -3   0   8     1640.47     1554.51     37.14 o 
  -2   0   8        0.46       -3.40      5.83 o 
  -1   0   8        1.83       27.16      8.02 o 
   0   0   8    14394.00    15412.64    227.26 o 
   1   0   8     8040.89     8914.63    154.18 o 
   2   0   8     3390.83     3281.13     71.72 o 
   3   0   8     3357.90     2825.09     70.51 o 
   4   0   8     4789.88     4768.00    151.48 o 
   5   0   8      956.93      911.10     62.78 o 
   6   0   8     1778.92     1510.56     80.70 o 
   7   0   8      855.18      734.39     44.68 o 
   8   0   8      157.65      158.92     25.26 o 
   9   0   8      309.08      320.12     33.83 o 
  10   0   8      576.67      643.84     51.53 o 
 -11   1   8       62.84       91.99     24.86 o 
 -10   1   8      500.82      541.79     36.43 o 
  -9   1   8       99.45      104.22     14.05 o 
  -8   1   8      669.06      749.08     34.34 o 
  -7   1   8     2068.31     2153.31     51.91 o 
  -6   1   8      538.92      597.49     24.14 o 
  -5   1   8      365.48      372.15     19.26 o 
  -4   1   8     2602.12     2830.52     55.87 o 
  -3   1   8     6964.15     6708.22     78.33 o 
  -2   1   8      145.02      109.30      7.10 o 
  -1   1   8     5203.46     5159.80     58.56 o 
   0   1   8     5994.02     5811.17     77.59 o 
   1   1   8      981.84      725.98     21.30 o 
   2   1   8      112.46      131.03     10.49 o 
   3   1   8      907.52     1091.47     21.67 o 
   4   1   8     1535.35     1650.46     49.08 o 
   5   1   8     1446.82     1351.14     43.07 o 
   6   1   8     1503.78     1413.60     48.61 o 
   7   1   8     2113.17     2210.64     54.66 o 
   8   1   8      421.69      527.53     43.13 o 
   9   1   8      115.58       99.90     17.64 o 
  10   1   8       87.14       38.92     14.84 o 
 -11   2   8      409.11      308.01     39.06 o 
 -10   2   8       31.52        4.15     13.92 o 
  -9   2   8     1473.87     1402.52     47.57 o 
  -8   2   8     2236.53     2191.09     50.41 o 
  -7   2   8     5273.41     5183.38     80.60 o 
  -6   2   8     5235.01     5015.10     81.60 o 
  -5   2   8     5478.06     5131.14     91.92 o 
  -4   2   8     1071.24     1227.29     30.64 o 
  -3   2   8     8395.74     8572.28    103.27 o 
  -2   2   8        5.42        1.09      4.92 o 
  -1   2   8     1064.79     1079.70     24.40 o 
   0   2   8     5066.52     4829.82     65.49 o 
   1   2   8     3495.83     3302.34     54.42 o 
   2   2   8     6297.99     6234.57    100.34 o 
   3   2   8    11011.11    10641.60    133.55 o 
   4   2   8     4915.06     4824.48     87.71 o 
   5   2   8     1420.86     1410.02     41.57 o 
   6   2   8      277.38      235.44     21.05 o 
   7   2   8      201.05      174.79     20.00 o 
   8   2   8       53.36       44.92     15.34 o 
   9   2   8       37.29       60.32     16.11 o 
 -11   3   8      425.69      560.99     45.01 o 
 -10   3   8     1958.45     2095.52     76.07 o 
  -9   3   8     1635.82     1759.79     55.35 o 
  -8   3   8     1988.56     2011.00     42.80 o 
  -7   3   8     1076.97      996.21     29.37 o 
  -6   3   8      113.03      136.28     14.56 o 
  -5   3   8     1980.62     1817.30     39.81 o 
  -4   3   8     3416.93     3089.12     55.31 o 
  -3   3   8     3907.54     4116.76     58.58 o 
  -2   3   8     2327.09     1932.83     37.22 o 
  -1   3   8      410.84      249.79     15.20 o 
   0   3   8     2049.15     1807.24     36.12 o 
   1   3   8        2.04        4.57      5.78 o 
   2   3   8      472.15      467.91     14.64 o 
   3   3   8      563.54      478.27     14.86 o 
   4   3   8      220.52      166.66     10.05 o 
   5   3   8      801.86      807.16     37.79 o 
   6   3   8     1111.21     1280.67     41.57 o 
   7   3   8      487.92      529.09     31.09 o 
   8   3   8      206.28      324.13     31.61 o 
   9   3   8     1176.96     1317.12     72.08 o 
 -11   4   8       79.31       91.02     26.16 o 
 -10   4   8       65.66       47.53     20.20 o 
  -9   4   8     1072.75     1116.77     48.24 o 
  -8   4   8     1813.84     1740.01     84.87 o 
  -7   4   8     1650.17     1581.79     34.94 o 
  -6   4   8     1503.68     1440.47     37.84 o 
  -5   4   8      782.74      873.02     31.53 o 
  -4   4   8     4047.49     3863.29     70.80 o 
  -3   4   8      240.99      280.31     15.77 o 
  -2   4   8        3.67       26.86      6.78 o 
  -1   4   8     5049.84     5432.54     73.96 o 
   0   4   8      753.36      845.97     24.31 o 
   1   4   8     4548.00     4209.42     69.54 o 
   2   4   8     3025.87     2710.10     41.81 o 
   3   4   8     5752.99     6148.99     79.35 o 
   4   4   8     5065.95     4861.11     65.92 o 
   5   4   8      296.62      311.48     21.97 o 
   6   4   8      125.59      159.81     14.07 o 
   7   4   8      851.26      733.00     42.82 o 
   8   4   8      979.73      979.11     41.46 o 
   9   4   8      299.95      320.05     33.08 o 
 -10   5   8     1431.66     1555.25     62.69 o 
  -9   5   8     2256.87     2571.76     71.13 o 
  -8   5   8      104.14      115.38     21.34 o 
  -7   5   8       90.57      127.53     17.86 o 
  -6   5   8        4.36       14.08      9.35 o 
  -5   5   8      851.10      852.39     29.25 o 
  -4   5   8     1281.95     1236.42     29.84 o 
  -3   5   8      510.26      498.73     23.35 o 
  -2   5   8     4935.82     4583.40     69.50 o 
  -1   5   8     6706.96     6608.75     99.95 o 
   0   5   8     6072.37     6099.60     87.02 o 
   1   5   8     1370.71     1136.87     31.78 o 
   2   5   8       37.58       54.60      7.29 o 
   3   5   8       13.29       10.88      6.40 o 
   4   5   8      152.02      129.30      9.28 o 
   5   5   8       80.89       63.29      9.32 o 
   6   5   8      409.22      396.53     17.31 o 
   7   5   8      521.26      562.40     34.40 o 
   8   5   8       72.02       79.01     24.61 o 
   9   5   8       71.95      124.56     25.47 o 
 -10   6   8       59.27       97.53     22.18 o 
  -9   6   8      845.11      809.98     55.86 o 
  -8   6   8      275.28      241.98     23.35 o 
  -7   6   8      446.32      453.88     30.07 o 
  -6   6   8     2154.11     2153.98     47.45 o 
  -5   6   8     1050.55      924.86     31.69 o 
  -4   6   8      474.47      517.68     32.67 o 
  -3   6   8     1439.73     1362.59     32.27 o 
  -2   6   8       19.23       10.64      7.21 o 
  -1   6   8     1034.94     1157.17     32.46 o 
   0   6   8     1683.27     1666.56     39.14 o 
   1   6   8     1038.01     1079.51     29.73 o 
   2   6   8     3296.56     3319.31     53.38 o 
   3   6   8     1115.98      917.43     22.75 o 
   4   6   8      527.71      511.34     17.82 o 
   5   6   8        7.96       -0.07      7.82 o 
   6   6   8      443.19      433.27     25.65 o 
   7   6   8      213.85      171.18     26.34 o 
   8   6   8       75.64       49.16     19.84 o 
   9   6   8      333.67      398.55     38.93 o 
 -10   7   8      237.77      217.43     29.08 o 
  -9   7   8       10.80       14.45     18.45 o 
  -8   7   8      580.33      549.66     34.92 o 
  -7   7   8       75.62       71.29     18.07 o 
  -6   7   8        3.95       -0.69      9.10 o 
  -5   7   8       53.04       61.09     13.76 o 
  -4   7   8      118.51      128.00     14.27 o 
  -3   7   8      822.72      685.84     26.21 o 
  -2   7   8      429.35      341.69     16.72 o 
  -1   7   8     4329.33     4513.21     69.95 o 
   0   7   8     8291.51     8312.50    132.99 o 
   1   7   8      747.08      778.04     31.72 o 
   2   7   8      259.39      310.12     17.71 o 
   3   7   8       54.13       71.18     11.93 o 
   4   7   8      852.01      781.80     23.97 o 
   5   7   8      164.79      174.96     18.05 o 
   6   7   8      288.51      269.36     23.29 o 
   7   7   8      799.09      853.85     32.03 o 
   8   7   8        8.56       20.68     18.84 o 
  -9   8   8        9.37       28.33     24.87 o 
  -8   8   8      530.22      544.49     40.18 o 
  -7   8   8      151.28      108.80     25.60 o 
  -6   8   8     1104.62     1065.29     40.18 o 
  -5   8   8      932.63      895.71     42.92 o 
  -4   8   8      866.61      759.91     32.03 o 
  -3   8   8       93.52       81.88     12.68 o 
  -2   8   8      498.39      531.66     22.15 o 
  -1   8   8       15.59       19.68      8.28 o 
   0   8   8      791.70      688.72     24.79 o 
   1   8   8      588.49      581.59     22.89 o 
   2   8   8      912.85      876.11     31.20 o 
   3   8   8       10.51       11.34      8.57 o 
   4   8   8     1021.57     1088.83     30.21 o 
   5   8   8        1.61       -9.78     10.68 o 
   6   8   8      103.77      131.32     16.50 o 
   7   8   8       62.33       57.25     15.33 o 
   8   8   8       30.83       12.37     18.49 o 
  -9   9   8      177.54      225.57     27.63 o 
  -8   9   8      219.78      252.01     25.27 o 
  -7   9   8     1068.79     1044.31     44.71 o 
  -6   9   8     1897.97     1743.44     49.56 o 
  -5   9   8      463.84      447.66     24.83 o 
  -4   9   8       35.60       30.80     11.42 o 
  -3   9   8      297.49      294.07     20.11 o 
  -2   9   8       10.07       12.98     10.22 o 
  -1   9   8       19.78       23.21      9.49 o 
   0   9   8       20.69        4.10      9.14 o 
   1   9   8      323.08      355.26     20.78 o 
   2   9   8     2480.41     2579.34     64.42 o 
   3   9   8      294.20      287.83     20.68 o 
   4   9   8      152.06      144.04     16.44 o 
   5   9   8      228.03      284.22     25.05 o 
   6   9   8      344.12      379.44     27.94 o 
   7   9   8      270.95      308.27     24.59 o 
  -8  10   8      102.27       57.00     17.26 o 
  -7  10   8       11.09        9.25     13.77 o 
  -6  10   8      154.06      153.22     19.04 o 
  -5  10   8     1331.08     1439.47     42.60 o 
  -4  10   8     1303.71     1184.77     50.11 o 
  -3  10   8      740.60      769.32     30.64 o 
  -2  10   8        2.66       17.93     11.92 o 
  -1  10   8     1760.96     1920.43     56.07 o 
   0  10   8     2048.68     2096.24     48.81 o 
   1  10   8       11.53        2.86     14.20 o 
   2  10   8       12.06        2.22     14.71 o 
   3  10   8      988.86     1032.10     53.02 o 
   4  10   8     1505.24     1597.68     46.11 o 
   5  10   8      230.08      194.42     22.89 o 
   6  10   8      469.70      410.32     27.80 o 
   7  10   8        0.14       13.75     16.44 o 
  -7  11   8      215.79      193.17     22.79 o 
  -6  11   8      285.52      262.55     23.51 o 
  -5  11   8        3.87       11.71     12.14 o 
  -4  11   8       12.69       12.96     12.17 o 
  -3  11   8       60.23       53.71     15.06 o 
  -2  11   8      105.16       81.50     16.32 o 
  -1  11   8      182.66      123.23     18.41 o 
   0  11   8     1816.90     1748.36     60.37 o 
   1  11   8      836.97      843.46     45.89 o 
   2  11   8      224.14      210.06     26.08 o 
   3  11   8       26.37       13.28     14.10 o 
   4  11   8      194.11      210.76     22.50 o 
   5  11   8      101.84       74.62     17.17 o 
   6  11   8       57.34      103.17     18.33 o 
  -6  12   8      295.28      272.40     28.69 o 
  -5  12   8      200.60      156.15     21.08 o 
  -4  12   8      570.34      548.35     32.40 o 
  -3  12   8      992.01     1005.46     41.77 o 
  -2  12   8      234.80      282.14     24.04 o 
  -1  12   8      160.68      164.40     20.53 o 
   0  12   8       41.89       32.53     28.51 o 
   1  12   8     1103.18     1164.38     55.18 o 
   2  12   8       20.76       31.54     18.62 o 
   3  12   8      116.60       82.84     18.41 o 
   4  12   8      768.24      899.11     42.31 o 
   5  12   8      549.77      522.55     40.92 o 
  -5  13   8       91.10       68.44     19.52 o 
  -4  13   8       27.13       13.68     15.08 o 
  -3  13   8       69.40       69.47     17.20 o 
  -2  13   8      116.97      123.08     19.93 o 
  -1  13   8       57.74       48.00     22.95 o 
   0  13   8      184.46      156.02     25.96 o 
   1  13   8      288.15      370.05     45.99 o 
   2  13   8       56.70       46.31     27.06 o 
   3  13   8      384.60      385.90     36.20 o 
  -3  14   8       20.88       13.87     17.01 o 
  -2  14   8       36.07       20.35     15.66 o 
  -1  14   8       40.78       48.44     20.26 o 
   0  14   8      101.15      117.08     29.05 o 
   1  14   8        0.99       11.28     19.51 o 
 -11   1   9        0.09      -11.14     19.23 o 
 -10   1   9      113.21      111.84     19.87 o 
  -9   1   9        2.32       18.76     13.41 o 
  -8   1   9      117.26       98.81     17.36 o 
  -7   1   9       21.73       14.52      8.80 o 
  -6   1   9      208.08      180.24     14.49 o 
  -5   1   9      693.64      652.32     25.57 o 
  -4   1   9     1334.76     1284.89     31.67 o 
  -3   1   9      436.11      540.96     14.66 o 
  -2   1   9      370.19      378.57     13.13 o 
  -1   1   9      577.92      566.81     15.48 o 
   0   1   9      253.59      179.28     13.23 o 
   1   1   9     1341.80     1434.13     34.48 o 
   2   1   9     1349.35     1468.47     37.53 o 
   3   1   9      166.50      142.29     13.86 o 
   4   1   9      149.32      106.73     18.74 o 
   5   1   9      249.10      257.34     24.56 o 
   6   1   9       95.95       97.69     17.50 o 
   7   1   9     3002.99     2900.20     66.30 o 
   8   1   9       71.03       63.05     16.51 o 
   9   1   9        0.53        1.84     13.97 o 
 -11   2   9        0.13      -16.37     18.89 o 
 -10   2   9       83.72       83.01     22.89 o 
  -9   2   9      172.02      142.35     16.63 o 
  -8   2   9        3.90        0.33     10.36 o 
  -7   2   9      267.15      282.18     19.47 o 
  -6   2   9      200.17      151.26     19.04 o 
  -5   2   9      280.00      254.85     18.22 o 
  -4   2   9      214.17      252.75     16.24 o 
  -3   2   9     1178.63     1028.50     24.55 o 
  -2   2   9      189.27      199.59     10.45 o 
  -1   2   9      120.79      134.81      8.38 o 
   0   2   9      122.31      174.78     11.45 o 
   1   2   9      721.37      703.83     22.14 o 
   2   2   9     1331.70     1584.65     39.57 o 
   3   2   9     3658.15     3701.51     77.59 o 
   4   2   9      475.54      473.26     25.92 o 
   5   2   9     1829.64     1641.89     46.75 o 
   6   2   9      229.27      187.21     31.66 o 
   7   2   9      251.15      326.65     26.45 o 
   8   2   9        1.26       -7.47     13.65 o 
   9   2   9       27.25        2.86     15.48 o 
 -11   3   9       93.21       82.38     25.46 o 
 -10   3   9        4.34       27.65     20.45 o 
  -9   3   9      157.15      151.08     25.52 o 
  -8   3   9      103.93       58.63     15.21 o 
  -7   3   9      212.34      210.82     16.94 o 
  -6   3   9       30.54       47.04     11.37 o 
  -5   3   9     3703.96     3582.34     95.66 o 
  -4   3   9       15.21       22.65     11.85 o 
  -3   3   9     3232.35     3284.18     64.50 o 
  -2   3   9      440.71      407.74     16.91 o 
  -1   3   9     3123.45     3342.61     52.78 o 
   0   3   9      799.63      872.37     26.98 o 
   1   3   9      508.91      608.96     25.68 o 
   2   3   9        1.12       -0.93      5.61 o 
   3   3   9        3.25       24.04      5.96 o 
   4   3   9        2.41       -5.43      5.43 o 
   5   3   9       87.55       93.77     14.96 o 
   6   3   9      219.42      237.24     24.72 o 
   7   3   9      168.23      200.03     21.65 o 
   8   3   9     1137.44     1140.91     46.14 o 
   9   3   9      964.25     1053.53     47.76 o 
 -10   4   9      204.08      166.22     23.57 o 
  -9   4   9       81.71       61.60     19.13 o 
  -8   4   9      423.10      478.60     36.44 o 
  -7   4   9       46.36       27.54     11.24 o 
  -6   4   9      661.19      649.22     29.92 o 
  -5   4   9      508.76      453.22     28.95 o 
  -4   4   9     1440.87     1595.65     42.39 o 
  -3   4   9       74.59       30.10      8.70 o 
  -2   4   9      178.22      171.76     10.81 o 
  -1   4   9     2011.73     1921.09     37.34 o 
   0   4   9       80.83       71.36     11.03 o 
   1   4   9      122.73       78.30     11.91 o 
   2   4   9      375.14      271.32     19.38 o 
   3   4   9      374.39      367.95     14.46 o 
   4   4   9       83.95       91.24      8.86 o 
   5   4   9      104.59       92.92     11.34 o 
   6   4   9      396.84      380.34     26.71 o 
   7   4   9      518.12      391.77     28.31 o 
   8   4   9      494.98      534.92     44.88 o 
   9   4   9      139.74      184.98     28.79 o 
 -10   5   9        0.84       -5.67     20.06 o 
  -9   5   9      257.27      230.43     26.79 o 
  -8   5   9       73.46       82.51     18.98 o 
  -7   5   9      211.83      180.75     21.16 o 
  -6   5   9      543.82      549.36     26.35 o 
  -5   5   9     1167.23     1212.40     47.26 o 
  -4   5   9     2326.91     2206.44     46.66 o 
  -3   5   9      164.92      158.69     14.71 o 
  -2   5   9       64.42       55.15     11.15 o 
  -1   5   9      680.19      787.52     29.36 o 
   0   5   9      325.64      396.54     21.32 o 
   1   5   9      716.84      625.54     24.30 o 
   2   5   9     1311.85     1289.98     37.93 o 
   3   5   9      104.91       72.57      9.40 o 
   4   5   9        1.85       17.27      7.39 o 
   5   5   9     1989.00     1974.05     35.82 o 
   6   5   9      880.46      914.03     25.75 o 
   7   5   9      557.68      523.83     35.86 o 
   8   5   9      674.34      724.46     47.29 o 
 -10   6   9      156.21      130.68     24.60 o 
  -9   6   9      477.20      468.21     57.42 o 
  -8   6   9      892.28      870.01     42.19 o 
  -7   6   9      918.28      874.75     42.69 o 
  -6   6   9     1128.25     1135.59     34.72 o 
  -5   6   9      380.62      387.19     16.80 o 
  -4   6   9       47.53       25.24     10.71 o 
  -3   6   9      767.03      777.29     25.54 o 
  -2   6   9      580.07      485.73     19.09 o 
  -1   6   9      724.78      616.38     29.55 o 
   0   6   9      155.78      155.07     14.73 o 
   1   6   9      629.34      559.25     24.20 o 
   2   6   9       21.58       19.32      8.83 o 
   3   6   9        8.22        7.36      7.47 o 
   4   6   9       39.30       38.70     10.04 o 
   5   6   9      961.47      914.87     28.21 o 
   6   6   9     1156.15     1137.43     39.67 o 
   7   6   9      501.99      435.14     35.80 o 
   8   6   9       27.60       12.70     18.64 o 
  -9   7   9      307.84      218.80     34.07 o 
  -8   7   9       25.28       18.49     15.52 o 
  -7   7   9       18.55       11.74     14.73 o 
  -6   7   9      285.11      289.84     23.22 o 
  -5   7   9     1146.82     1117.53     45.88 o 
  -4   7   9     2531.54     2621.74     50.97 o 
  -3   7   9      602.62      521.49     22.56 o 
  -2   7   9       70.01       62.24      8.32 o 
  -1   7   9      215.42      227.00     18.31 o 
   0   7   9      981.98     1006.52     33.91 o 
   1   7   9      121.09      148.71     23.68 o 
   2   7   9      476.40      536.54     33.16 o 
   3   7   9     1164.98     1188.74     33.70 o 
   4   7   9     2356.66     2431.78     46.12 o 
   5   7   9      897.30      943.76     33.67 o 
   6   7   9      192.00      143.96     16.91 o 
   7   7   9      246.19      331.72     32.81 o 
   8   7   9       34.27       -2.49     18.24 o 
  -9   8   9     1154.83     1066.93     62.55 o 
  -8   8   9     1604.30     1603.82     66.17 o 
  -7   8   9      165.58      162.36     20.59 o 
  -6   8   9      363.88      409.59     24.59 o 
  -5   8   9        2.45       12.78     11.53 o 
  -4   8   9      625.55      693.30     28.23 o 
  -3   8   9       93.45      118.94     11.89 o 
  -2   8   9      651.49      665.93     21.78 o 
  -1   8   9     1551.69     1558.26     41.93 o 
   0   8   9     1065.98      981.35     46.43 o 
   1   8   9      247.25      167.88     18.49 o 
   2   8   9      129.61      144.73     18.36 o 
   3   8   9      247.90      287.33     19.71 o 
   4   8   9      185.30      195.14     20.47 o 
   5   8   9      364.34      269.32     24.71 o 
   6   8   9     1076.95     1038.70     36.04 o 
   7   8   9      212.65      209.75     34.69 o 
  -8   9   9        8.09        0.74     16.11 o 
  -7   9   9       14.96        9.90     15.06 o 
  -6   9   9       21.07       58.57     16.11 o 
  -5   9   9     1867.19     2008.82     53.82 o 
  -4   9   9     1004.83     1021.42     32.01 o 
  -3   9   9      224.37      164.18     22.46 o 
  -2   9   9      499.21      410.07     22.98 o 
  -1   9   9        0.10       -7.89     10.50 o 
   0   9   9      118.89      136.50     25.06 o 
   1   9   9      442.17      468.52     39.67 o 
   2   9   9     3390.09     3519.71     77.57 o 
   3   9   9      328.02      304.37     20.63 o 
   4   9   9      289.17      290.19     21.23 o 
   5   9   9      568.77      658.43     35.31 o 
   6   9   9        1.85        0.61     12.64 o 
   7   9   9       60.30       36.93     17.05 o 
  -8  10   9      967.77     1062.66     44.86 o 
  -7  10   9        3.89       -8.49     14.53 o 
  -6  10   9       46.55       79.91     16.67 o 
  -5  10   9       25.44       15.90     12.88 o 
  -4  10   9        4.63        8.64     11.30 o 
  -3  10   9      139.78      169.92     17.49 o 
  -2  10   9        5.67       23.53     15.71 o 
  -1  10   9      296.49      328.79     25.70 o 
   0  10   9     2794.40     2960.32     69.68 o 
   1  10   9     1205.08     1216.23     77.61 o 
   2  10   9      214.24      188.62     35.98 o 
   3  10   9        2.37       -7.25     10.77 o 
   4  10   9       62.78       62.56     17.74 o 
   5  10   9      701.10      689.55     50.46 o 
   6  10   9      408.15      402.51     28.11 o 
  -7  11   9      444.58      394.91     28.10 o 
  -6  11   9      393.31      398.01     27.03 o 
  -5  11   9     1702.30     1772.15     46.98 o 
  -4  11   9      518.86      560.31     39.10 o 
  -3  11   9      160.01      166.15     20.19 o 
  -2  11   9        5.73       18.88     14.53 o 
  -1  11   9      192.10      162.63     20.22 o 
   0  11   9       13.58       15.70     16.48 o 
   1  11   9       98.73       54.04     23.73 o 
   2  11   9     1634.72     1775.15     61.72 o 
   3  11   9       48.30       29.68     17.56 o 
   4  11   9      938.61     1046.27     51.76 o 
   5  11   9      591.85      738.72     48.49 o 
  -6  12   9      364.98      323.31     30.89 o 
  -5  12   9       62.30       63.49     21.12 o 
  -4  12   9      123.06       69.95     18.07 o 
  -3  12   9      199.54      267.58     24.74 o 
  -2  12   9      624.78      620.30     33.28 o 
  -1  12   9      987.31     1024.95     50.03 o 
   0  12   9       60.63       50.33     19.63 o 
   1  12   9      459.64      510.01     41.50 o 
   2  12   9       64.37      125.74     23.67 o 
   3  12   9       72.58       35.23     18.44 o 
   4  12   9        8.45       11.06     17.99 o 
  -4  13   9      938.25     1085.41     45.95 o 
  -3  13   9      172.97      151.57     21.18 o 
  -2  13   9      141.74      139.31     20.62 o 
  -1  13   9      155.15      207.13     22.91 o 
   0  13   9        5.55       -5.13     16.61 o 
   1  13   9      278.85      258.52     32.14 o 
   2  13   9      272.08      281.47     32.59 o 
 -10   0  10     1724.74     1807.30    114.40 o 
  -9   0  10      874.31      920.60     60.85 o 
  -8   0  10      301.11      333.60     45.02 o 
  -7   0  10      229.80      274.43     44.64 o 
  -6   0  10     1747.49     1868.49     72.76 o 
  -5   0  10     1155.71     1158.87     40.71 o 
  -4   0  10     2769.45     2759.51     70.16 o 
  -3   0  10     7508.60     7042.55    121.71 o 
  -2   0  10     7025.05     6566.10    105.65 o 
  -1   0  10     6412.70     6261.25    122.46 o 
   0   0  10      349.72      336.14     23.74 o 
   1   0  10      139.11      117.78     15.73 o 
   2   0  10     1295.72     1202.74     43.47 o 
   3   0  10     2174.19     2164.74     70.08 o 
   4   0  10     5715.67     5603.06    146.63 o 
   5   0  10      315.39      335.89     37.49 o 
   6   0  10      252.01      206.54     32.30 o 
   7   0  10      987.49     1038.71     55.66 o 
   8   0  10      507.58      658.07     79.20 o 
   9   0  10      206.11      128.54     27.50 o 
 -10   1  10      678.40      692.95     47.09 o 
  -9   1  10      107.13      121.33     20.79 o 
  -8   1  10      294.45      330.00     43.23 o 
  -7   1  10      854.43      818.50     50.96 o 
  -6   1  10     3244.59     3467.35     73.95 o 
  -5   1  10     1446.71     1420.43     42.45 o 
  -4   1  10      859.45      803.84     32.68 o 
  -3   1  10       38.36       32.64      6.62 o 
  -2   1  10     1184.52     1269.24     26.55 o 
  -1   1  10     8602.63     9121.51    111.00 o 
   0   1  10     4497.90     4048.39     66.95 o 
   1   1  10     3488.11     3178.06     53.34 o 
   2   1  10     1744.60     1757.23     38.37 o 
   3   1  10     2217.49     1982.60     41.60 o 
   4   1  10       44.02       57.77     19.55 o 
   5   1  10        0.81       -2.51     13.06 o 
   6   1  10      101.77       86.86     17.89 o 
   7   1  10      170.72      150.00     22.70 o 
   8   1  10      316.26      289.10     25.50 o 
   9   1  10     1707.00     1670.59     52.63 o 
 -10   2  10      412.29      433.81     39.08 o 
  -9   2  10      313.86      289.84     25.89 o 
  -8   2  10      590.45      671.82     30.71 o 
  -7   2  10      312.01      311.24     21.61 o 
  -6   2  10     4742.57     4788.23     88.04 o 
  -5   2  10     2670.42     2662.98     53.08 o 
  -4   2  10      629.92      632.36     21.52 o 
  -3   2  10     3587.33     3504.12     49.77 o 
  -2   2  10     3658.04     3872.87     58.45 o 
  -1   2  10     3865.32     3849.87     64.79 o 
   0   2  10        1.76       -2.03      7.11 o 
   1   2  10       12.98       18.54      8.77 o 
   2   2  10      817.01      795.51     25.66 o 
   3   2  10     1148.01     1268.21     27.53 o 
   4   2  10     1911.11     1998.60     45.75 o 
   5   2  10     1710.02     1614.93     55.63 o 
   6   2  10     2234.24     2239.51     76.10 o 
   7   2  10      655.61      780.59     39.06 o 
   8   2  10      791.34      747.88     43.16 o 
   9   2  10        0.14      -36.54     36.54 o 
 -10   3  10      840.67      693.11     48.41 o 
  -9   3  10      171.49      146.83     24.22 o 
  -8   3  10      822.83      811.25     35.64 o 
  -7   3  10     2094.87     2239.26     54.89 o 
  -6   3  10     2083.53     2085.62     51.40 o 
  -5   3  10      281.34      365.64     27.09 o 
  -4   3  10      482.62      529.41     20.69 o 
  -3   3  10      287.73      346.12     17.76 o 
  -2   3  10     1081.09     1120.15     28.30 o 
  -1   3  10     2446.68     2562.85     60.53 o 
   0   3  10     1287.81     1392.52     43.23 o 
   1   3  10     3213.27     3079.18     98.62 o 
   2   3  10     1040.19      984.12     24.35 o 
   3   3  10     2099.24     2209.69     40.84 o 
   4   3  10        3.81       28.17      7.55 o 
   5   3  10        0.10        5.16     12.11 o 
   6   3  10       65.74       65.80     16.66 o 
   7   3  10       64.70       46.58     24.92 o 
   8   3  10     1046.69     1269.85     49.24 o 
 -10   4  10      490.92      543.23     45.28 o 
  -9   4  10      839.75      931.65     54.42 o 
  -8   4  10      204.70      149.02     23.53 o 
  -7   4  10       27.99       -2.36     12.38 o 
  -6   4  10     1365.50     1321.44     57.67 o 
  -5   4  10      762.51      865.74     39.60 o 
  -4   4  10     2776.66     2554.77     53.44 o 
  -3   4  10     2426.11     2544.24     57.10 o 
  -2   4  10     9124.74     9318.72    125.42 o 
  -1   4  10     1528.30     1401.77     32.62 o 
   0   4  10       10.90       52.78     15.63 o 
   1   4  10       68.67       39.15     11.28 o 
   2   4  10       18.76        4.64      9.87 o 
   3   4  10     1530.34     1585.09     31.06 o 
   4   4  10     6239.57     6223.51     82.76 o 
   5   4  10     3025.40     3021.78     83.52 o 
   6   4  10     2924.98     3081.80     72.10 o 
   7   4  10      166.33      155.84     20.76 o 
   8   4  10      115.77      165.57     23.03 o 
 -10   5  10      375.12      349.65     45.65 o 
  -9   5  10     1421.84     1502.66     57.67 o 
  -8   5  10      539.77      607.66     39.58 o 
  -7   5  10      482.26      431.18     30.36 o 
  -6   5  10     1052.54      968.53     43.78 o 
  -5   5  10       54.73       67.40     15.76 o 
  -4   5  10      750.08      673.71     30.40 o 
  -3   5  10      904.32      945.51     34.80 o 
  -2   5  10        1.86       -2.21      8.73 o 
  -1   5  10     1134.63      980.51     28.49 o 
   0   5  10      128.11       94.29     12.71 o 
   1   5  10     1806.74     1646.78     39.26 o 
   2   5  10     2457.84     2239.26     47.64 o 
   3   5  10     1222.76     1140.09     33.24 o 
   4   5  10      536.10      503.93     20.27 o 
   5   5  10      514.94      472.75     19.11 o 
   6   5  10       26.09        3.95     14.93 o 
   7   5  10       11.85        0.73     14.05 o 
   8   5  10      357.02      313.36     33.93 o 
  -9   6  10        7.00        5.81     19.19 o 
  -8   6  10       29.38       23.36     17.44 o 
  -7   6  10      883.36      847.47     41.26 o 
  -6   6  10     2888.25     2926.62     68.63 o 
  -5   6  10     1250.31     1318.72     41.30 o 
  -4   6  10      814.82      825.02     29.56 o 
  -3   6  10     1197.09     1196.91     31.98 o 
  -2   6  10     1988.54     1769.28     44.54 o 
  -1   6  10     3182.07     3130.04     58.27 o 
   0   6  10      253.77      261.97     19.44 o 
   1   6  10        1.69       10.74      8.82 o 
   2   6  10       45.49       37.42     10.34 o 
   3   6  10      837.18      788.24     25.39 o 
   4   6  10     3170.25     3129.45     60.35 o 
   5   6  10     1233.58     1240.87     56.99 o 
   6   6  10     1133.98     1081.38     39.64 o 
   7   6  10      248.82      257.97     29.91 o 
   8   6  10      109.33      138.26     26.82 o 
  -9   7  10       98.41       62.20     21.50 o 
  -8   7  10       34.39       19.15     15.78 o 
  -7   7  10     1612.14     1707.76     50.92 o 
  -6   7  10      794.12      865.42     37.88 o 
  -5   7  10        1.88       -9.93      9.93 o 
  -4   7  10       27.46       28.46     11.03 o 
  -3   7  10       79.82      122.70     12.83 o 
  -2   7  10      232.49      241.52     19.90 o 
  -1   7  10       97.55      114.78     15.95 o 
   0   7  10     1171.97     1135.57     43.86 o 
   1   7  10     1562.21     1553.23     44.95 o 
   2   7  10     2307.43     2553.20     53.75 o 
   3   7  10       24.80       -1.95     15.64 o 
   4   7  10      734.87      689.09     24.23 o 
   5   7  10       43.33       29.47     10.60 o 
   6   7  10      359.83      349.80     25.84 o 
   7   7  10       97.60      124.67     24.44 o 
  -8   8  10      125.73      155.04     22.28 o 
  -7   8  10       18.95       -6.19     13.33 o 
  -6   8  10      544.26      510.71     25.66 o 
  -5   8  10      451.19      379.60     27.71 o 
  -4   8  10     1541.32     1564.21     38.81 o 
  -3   8  10     2507.34     2522.98     45.98 o 
  -2   8  10     1348.61     1332.43     37.85 o 
  -1   8  10        5.58        8.98     11.07 o 
   0   8  10       12.96       13.65     11.59 o 
   1   8  10      331.38      320.80     24.54 o 
   2   8  10       93.20       98.74     16.83 o 
   3   8  10      808.19      884.09     41.03 o 
   4   8  10      855.83      948.03     32.92 o 
   5   8  10      746.41      795.45     36.56 o 
   6   8  10      684.88      771.29     42.48 o 
   7   8  10       64.41       72.62     26.88 o 
  -8   9  10       91.64       94.18     19.85 o 
  -7   9  10      414.02      514.75     32.31 o 
  -6   9  10       74.32      111.54     19.00 o 
  -5   9  10      290.78      278.43     21.60 o 
  -4   9  10       48.24       54.09     12.50 o 
  -3   9  10      547.68      525.70     23.52 o 
  -2   9  10      171.63      175.05     20.08 o 
  -1   9  10      175.90      165.90     18.63 o 
   0   9  10       32.25       28.02     13.69 o 
   1   9  10      714.66      589.14     37.00 o 
   2   9  10       29.79       38.52     14.98 o 
   3   9  10     1025.75     1092.61     44.32 o 
   4   9  10       75.96       63.76     17.70 o 
   5   9  10       15.82       28.56     14.26 o 
   6   9  10      176.00      143.86     25.45 o 
  -7  10  10      304.95      251.33     24.18 o 
  -6  10  10       15.41       12.43     14.34 o 
  -5  10  10       18.13       36.38     12.51 o 
  -4  10  10      685.27      698.46     28.69 o 
  -3  10  10      801.20      827.37     34.90 o 
  -2  10  10      193.53      217.84     19.22 o 
  -1  10  10       20.02        0.81     13.07 o 
   0  10  10     2994.28     3044.46     71.99 o 
   1  10  10      175.40      142.17     24.01 o 
   2  10  10       44.05       44.84     17.10 o 
   3  10  10      157.83      200.26     23.31 o 
   4  10  10       64.92       65.40     17.77 o 
   5  10  10      164.05      167.13     27.54 o 
  -6  11  10      546.40      533.91     31.02 o 
  -5  11  10       83.56       62.46     15.15 o 
  -4  11  10       11.94      -11.13     11.20 o 
  -3  11  10       63.49       59.03     16.76 o 
  -2  11  10      211.36      234.66     25.10 o 
  -1  11  10      144.27      128.63     20.53 o 
   0  11  10       20.97       43.60     18.02 o 
   1  11  10       65.38       74.04     20.35 o 
   2  11  10        1.98        7.18     16.07 o 
   3  11  10      119.31      167.18     25.28 o 
   4  11  10       87.98       66.39     18.82 o 
  -5  12  10       64.65       30.89     16.51 o 
  -4  12  10      111.01      107.72     19.56 o 
  -3  12  10        1.09       19.83     14.78 o 
  -2  12  10      137.76      153.61     23.30 o 
  -1  12  10      153.33      170.63     29.71 o 
   0  12  10       70.23       75.11     21.83 o 
   1  12  10      363.99      375.16     34.97 o 
   2  12  10        2.23       24.09     19.24 o 
   3  12  10       66.20       70.83     22.53 o 
  -3  13  10       53.21       24.83     19.32 o 
  -2  13  10       11.95       24.75     29.42 o 
  -1  13  10        0.69       24.26     17.52 o 
   0  13  10      146.37      129.92     26.36 o 
   1  13  10       58.14       97.13     24.19 o 
 -10   1  11        0.11       -3.61     26.83 o 
  -9   1  11        8.20      -15.20     19.54 o 
  -8   1  11       17.08        3.95     16.44 o 
  -7   1  11       37.58       30.46     18.57 o 
  -6   1  11       41.31       41.95     11.46 o 
  -5   1  11      274.39      318.71     20.29 o 
  -4   1  11      133.52      152.59     11.28 o 
  -3   1  11      103.75      107.62     10.19 o 
  -2   1  11      704.61      847.72     22.78 o 
  -1   1  11      590.01      778.37     24.33 o 
   0   1  11      410.33      363.09     19.16 o 
   1   1  11       37.04       26.33     10.72 o 
   2   1  11      137.14      135.52     11.52 o 
   3   1  11      731.63      665.85     26.65 o 
   4   1  11      662.68      671.73     43.16 o 
   5   1  11      373.17      417.29     32.19 o 
   6   1  11       20.86       55.31     18.26 o 
   7   1  11      208.25      164.51     22.10 o 
   8   1  11      210.37      162.30     22.84 o 
 -10   2  11      213.80      158.57     29.81 o 
  -9   2  11      496.60      467.92     48.14 o 
  -8   2  11       66.77       32.35     18.20 o 
  -7   2  11      399.35      468.83     34.80 o 
  -6   2  11      244.97      227.55     18.88 o 
  -5   2  11       13.50        7.15      9.29 o 
  -4   2  11       85.21       83.26     12.59 o 
  -3   2  11      178.22      206.69     20.53 o 
  -2   2  11        0.55       16.48      6.81 o 
  -1   2  11      165.17      162.88     12.04 o 
   0   2  11      156.82      139.28     18.95 o 
   1   2  11       16.96       22.00      9.05 o 
   2   2  11       60.90       81.99     15.43 o 
   3   2  11      651.78      567.84     27.42 o 
   4   2  11      288.97      214.67     15.36 o 
   5   2  11      171.87      204.58     22.11 o 
   6   2  11       13.50       22.60     16.76 o 
   7   2  11     1286.19     1302.78     49.71 o 
   8   2  11      487.10      525.66     37.36 o 
 -10   3  11      210.76      209.41     38.11 o 
  -9   3  11       54.87       20.61     20.63 o 
  -8   3  11      375.68      333.96     31.19 o 
  -7   3  11     1224.66     1307.52     52.97 o 
  -6   3  11      173.43      162.10     25.56 o 
  -5   3  11        2.51       -6.80     12.28 o 
  -4   3  11       55.21       44.62     10.08 o 
  -3   3  11     1457.74     1408.20     35.50 o 
  -2   3  11     2486.07     2401.88     47.98 o 
  -1   3  11      257.18      229.22     17.85 o 
   0   3  11      737.35      778.78     32.28 o 
   1   3  11      847.23      748.17     43.25 o 
   2   3  11      120.30      134.07     12.02 o 
   3   3  11      260.51      292.64     23.86 o 
   4   3  11      237.32      174.62     15.54 o 
   5   3  11      216.35      203.86     21.38 o 
   6   3  11      677.53      624.90     37.38 o 
   7   3  11       92.13       39.88     16.31 o 
   8   3  11       52.20       50.88     20.85 o 
 -10   4  11       75.14      110.14     26.94 o 
  -9   4  11       31.21       15.72     20.82 o 
  -8   4  11      173.36      153.89     22.60 o 
  -7   4  11      199.72      180.72     26.68 o 
  -6   4  11     1017.28      909.88     43.71 o 
  -5   4  11      160.55      112.46     21.67 o 
  -4   4  11      106.43      114.57     13.42 o 
  -3   4  11       63.40       66.14     12.37 o 
  -2   4  11        1.92        1.09     10.93 o 
  -1   4  11        5.56        3.54      8.12 o 
   0   4  11        0.91        4.91      9.50 o 
   1   4  11      641.23      597.13     45.52 o 
   2   4  11       53.19       51.75     10.36 o 
   3   4  11      834.26      851.83     27.98 o 
   4   4  11        4.97        2.76      8.95 o 
   5   4  11       49.65       56.32     15.07 o 
   6   4  11        1.07       13.94     14.03 o 
   7   4  11        3.16        4.68     15.13 o 
   8   4  11      237.97      244.25     31.79 o 
  -9   5  11      628.20      626.51     45.85 o 
  -8   5  11      261.83      208.56     25.14 o 
  -7   5  11      527.00      594.48     36.03 o 
  -6   5  11      416.06      398.17     31.70 o 
  -5   5  11        5.21        2.00     12.65 o 
  -4   5  11      823.81      805.25     33.61 o 
  -3   5  11      634.76      725.58     27.94 o 
  -2   5  11      103.46      108.42     13.70 o 
  -1   5  11      959.73      909.40     29.44 o 
   0   5  11      794.72      723.30     36.02 o 
   1   5  11       32.22       43.14     10.74 o 
   2   5  11       78.31       97.06     12.82 o 
   3   5  11        5.75        8.20      9.29 o 
   4   5  11       18.73        6.63      9.05 o 
   5   5  11       66.14       61.74     12.26 o 
   6   5  11      274.95      337.85     30.06 o 
   7   5  11      439.13      428.65     31.13 o 
  -9   6  11       40.21       27.56     17.58 o 
  -8   6  11      210.09      210.16     25.33 o 
  -7   6  11     1290.45     1345.11     57.98 o 
  -6   6  11     4199.15     4111.38     96.08 o 
  -5   6  11      120.81      100.19     17.45 o 
  -4   6  11     2468.98     2568.41     55.12 o 
  -3   6  11       22.57       11.51     12.08 o 
  -2   6  11      325.52      340.82     23.29 o 
  -1   6  11      142.91      156.07     15.77 o 
   0   6  11       19.21       16.85      9.92 o 
   1   6  11      863.34      881.48     31.85 o 
   2   6  11      211.21      228.95     18.52 o 
   3   6  11      184.41      181.94     16.58 o 
   4   6  11      509.83      541.93     28.31 o 
   5   6  11        2.39       -5.61      9.92 o 
   6   6  11       56.98       47.92     16.00 o 
   7   6  11      122.74      107.94     27.73 o 
  -9   7  11      480.79      613.32     50.17 o 
  -8   7  11       76.97      126.32     22.42 o 
  -7   7  11     1368.51     1503.67     63.63 o 
  -6   7  11      144.53      162.80     28.53 o 
  -5   7  11      231.78      237.10     18.96 o 
  -4   7  11       66.51       74.53     13.09 o 
  -3   7  11     3659.77     3805.33     75.24 o 
  -2   7  11     1336.27     1341.20     46.00 o 
  -1   7  11       83.44       51.26     12.94 o 
   0   7  11      144.01      164.50     17.28 o 
   1   7  11       86.84       51.79     14.04 o 
   2   7  11      152.42      164.53     23.45 o 
   3   7  11        4.77        5.53     13.61 o 
   4   7  11      765.71      768.34     25.78 o 
   5   7  11      201.39      214.06     18.95 o 
   6   7  11      802.40      724.81     57.57 o 
   7   7  11      315.81      223.14     71.75 o 
  -8   8  11      896.93      799.88     62.22 o 
  -7   8  11      491.27      577.09     34.05 o 
  -6   8  11      915.71      917.00     39.82 o 
  -5   8  11      897.62      866.17     33.51 o 
  -4   8  11      384.49      369.62     29.36 o 
  -3   8  11      403.28      431.96     27.14 o 
  -2   8  11     1236.18     1112.95     37.38 o 
  -1   8  11       19.82       13.35     12.92 o 
   0   8  11      360.54      402.69     28.39 o 
   1   8  11       91.19       89.05     16.54 o 
   2   8  11      118.38      138.61     19.31 o 
   3   8  11     2874.24     2911.70     69.64 o 
   4   8  11      378.23      424.42     28.87 o 
   5   8  11        4.41       27.81     13.45 o 
   6   8  11      105.46       72.19     26.41 o 
  -7   9  11      180.12      219.18     24.20 o 
  -6   9  11       10.40       19.45     14.67 o 
  -5   9  11      441.56      435.30     26.24 o 
  -4   9  11     1219.65     1319.05     36.58 o 
  -3   9  11      684.97      686.38     25.64 o 
  -2   9  11     1378.63     1374.49     45.36 o 
  -1   9  11      656.14      637.16     36.07 o 
   0   9  11     1257.89     1299.66     46.67 o 
   1   9  11      450.92      441.49     33.93 o 
   2   9  11        1.24        5.27     14.37 o 
   3   9  11      106.92       76.89     17.51 o 
   4   9  11     1045.62     1023.02     51.37 o 
   5   9  11      810.27      715.86     38.06 o 
  -6  10  11     2252.01     2291.41     56.82 o 
  -5  10  11      226.39      252.26     19.88 o 
  -4  10  11        4.06       -1.13     12.39 o 
  -3  10  11       30.73       50.47     13.74 o 
  -2  10  11      214.65      222.43     22.25 o 
  -1  10  11      530.06      479.14     32.49 o 
   0  10  11        9.93       14.41     14.45 o 
   1  10  11     1736.47     1709.86     61.02 o 
   2  10  11      697.76      688.55     42.57 o 
   3  10  11      129.71      208.61     24.23 o 
   4  10  11      161.03      167.25     24.14 o 
  -5  11  11      411.74      393.89     27.69 o 
  -4  11  11       53.97       68.33     15.34 o 
  -3  11  11      962.95     1138.16     49.65 o 
  -2  11  11     1377.40     1435.96     71.53 o 
  -1  11  11      361.36      428.00     32.11 o 
   0  11  11      352.45      428.42     55.52 o 
   1  11  11      556.56      590.30     41.43 o 
   2  11  11       14.38       13.60     17.03 o 
   3  11  11      138.83      135.12     24.08 o 
  -4  12  11      123.17      158.97     22.76 o 
  -3  12  11        1.70       -4.72     14.26 o 
  -2  12  11      193.19      139.02     21.87 o 
  -1  12  11      807.97      875.53     44.52 o 
   0  12  11      464.38      471.15     39.00 o 
   1  12  11      449.30      475.15     39.36 o 
   2  12  11     1026.58     1031.48     54.54 o 
 -10   0  12      419.21      441.68     48.74 o 
  -9   0  12     1084.74     1175.02     72.73 o 
  -8   0  12     1798.81     1983.45    114.24 o 
  -7   0  12     4086.66     3950.76    152.74 o 
  -6   0  12      667.85      774.91     53.72 o 
  -5   0  12      215.70      221.39     21.60 o 
  -4   0  12     1167.84     1257.23     60.17 o 
  -3   0  12      101.12      104.46     20.54 o 
  -2   0  12     1968.58     1680.51     51.57 o 
  -1   0  12      967.17      877.21     48.49 o 
   0   0  12    10088.19    10286.53    224.46 o 
   1   0  12     2934.36     2808.69    108.11 o 
   2   0  12      843.96      901.77     66.53 o 
   3   0  12     1139.21     1044.61     45.83 o 
   4   0  12       85.85      114.09     30.87 o 
   5   0  12     1272.26     1300.14     89.90 o 
   6   0  12      301.29      237.37     41.50 o 
   7   0  12     1188.31     1305.19     76.72 o 
 -10   1  12      251.77      202.92     31.06 o 
  -9   1  12       42.60       24.49     19.56 o 
  -8   1  12       50.64       65.05     24.79 o 
  -7   1  12      460.84      485.86     50.29 o 
  -6   1  12       52.99       37.56     14.10 o 
  -5   1  12      174.47      117.05     16.89 o 
  -4   1  12     3144.57     2983.89     53.80 o 
  -3   1  12      922.01      871.86     27.03 o 
  -2   1  12        6.10        6.47      7.19 o 
  -1   1  12      431.13      482.44     23.31 o 
   0   1  12     1105.36     1014.92     36.77 o 
   1   1  12      669.85      741.61     32.33 o 
   2   1  12     1392.01     1475.65     72.01 o 
   3   1  12     1684.61     1629.76     39.02 o 
   4   1  12      110.56      130.34     21.55 o 
   5   1  12      901.85     1017.66     50.21 o 
   6   1  12       53.41       53.87     26.93 o 
   7   1  12      504.66      559.86     36.16 o 
  -9   2  12     1102.19     1165.85     49.38 o 
  -8   2  12     2465.35     2604.89     93.10 o 
  -7   2  12      713.61      712.77     42.76 o 
  -6   2  12      160.92      156.38     22.87 o 
  -5   2  12     2773.59     2683.53     63.75 o 
  -4   2  12      629.51      692.72     30.46 o 
  -3   2  12      837.25      888.31     25.66 o 
  -2   2  12     2115.30     2238.23     39.83 o 
  -1   2  12     3385.03     3365.98     57.16 o 
   0   2  12     2488.82     2258.25     49.13 o 
   1   2  12     1804.14     1757.11     51.38 o 
   2   2  12      775.70      733.71     33.77 o 
   3   2  12      422.29      457.31     21.43 o 
   4   2  12       21.65        7.58     22.57 o 
   5   2  12      214.31      179.96     21.07 o 
   6   2  12     3305.62     3540.62     87.82 o 
   7   2  12     2218.39     2301.66     81.66 o 
  -9   3  12       10.66        1.68     19.26 o 
  -8   3  12        1.76        9.66     15.79 o 
  -7   3  12      164.59      180.44     24.13 o 
  -6   3  12       36.73       19.48     16.45 o 
  -5   3  12      307.69      323.84     32.39 o 
  -4   3  12     3956.41     4238.38     73.63 o 
  -3   3  12     2648.61     2704.41     49.85 o 
  -2   3  12      468.47      448.53     21.74 o 
  -1   3  12      541.32      594.86     30.32 o 
   0   3  12      371.92      452.58     31.00 o 
   1   3  12     2103.65     2125.26     62.00 o 
   2   3  12     1933.29     1865.21     43.14 o 
   3   3  12     1178.75     1243.23     34.66 o 
   4   3  12       61.43       67.81     11.11 o 
   5   3  12     1989.19     1885.81     55.05 o 
   6   3  12      272.99      466.46     60.41 o 
   7   3  12       14.68       -3.99     15.34 o 
  -9   4  12     1323.62     1341.90     64.22 o 
  -8   4  12      924.51      905.20     46.01 o 
  -7   4  12      193.98      219.23     26.93 o 
  -6   4  12      190.64      211.45     30.81 o 
  -5   4  12      538.49      546.29     35.29 o 
  -4   4  12      292.26      241.96     23.84 o 
  -3   4  12     2108.23     2219.03     46.87 o 
  -2   4  12     2690.30     2854.00     59.79 o 
  -1   4  12      529.89      455.80     25.81 o 
   0   4  12     1322.89     1307.16     50.54 o 
   1   4  12      518.49      500.46     38.21 o 
   2   4  12      176.34      121.56     22.17 o 
   3   4  12        2.11        8.31      8.75 o 
   4   4  12      296.09      302.66     19.36 o 
   5   4  12      430.58      469.12     29.78 o 
   6   4  12      497.56      540.72     33.76 o 
   7   4  12      710.71      732.79     40.54 o 
  -9   5  12      211.85      170.99     25.20 o 
  -8   5  12        5.53       -7.06     15.28 o 
  -7   5  12      549.24      543.56     38.75 o 
  -6   5  12      214.61      181.04     24.85 o 
  -5   5  12     2452.24     2557.40     70.16 o 
  -4   5  12     2831.02     2812.46     68.95 o 
  -3   5  12       38.22       50.64     15.74 o 
  -2   5  12      685.36      677.13     28.86 o 
  -1   5  12      741.52      751.21     29.53 o 
   0   5  12       23.20       31.45     11.74 o 
   1   5  12       24.06        8.33      9.85 o 
   2   5  12     1829.06     1868.95     45.42 o 
   3   5  12     4013.67     4011.78     73.99 o 
   4   5  12      570.50      591.74     26.20 o 
   5   5  12      163.73      217.88     22.00 o 
   6   5  12        1.07       15.36     14.67 o 
   7   5  12       68.33       20.21     20.13 o 
  -8   6  12      356.23      352.31     31.74 o 
  -7   6  12        8.15       -4.83     15.16 o 
  -6   6  12       66.49       33.46     18.11 o 
  -5   6  12       19.15       35.51     13.24 o 
  -4   6  12      583.19      571.64     26.59 o 
  -3   6  12      998.16      988.10     40.79 o 
  -2   6  12      993.39      898.06     36.67 o 
  -1   6  12     3260.99     3440.60     72.48 o 
   0   6  12     1929.71     1988.60     50.79 o 
   1   6  12     3350.87     3247.17     65.25 o 
   2   6  12     2474.93     2620.84     64.13 o 
   3   6  12      428.96      415.82     27.67 o 
   4   6  12      434.34      426.83     23.58 o 
   5   6  12       83.02       91.62     20.63 o 
   6   6  12     1861.46     1755.92     86.30 o 
  -8   7  12      113.94      144.61     23.41 o 
  -7   7  12     1602.66     1602.38     56.62 o 
  -6   7  12      990.53     1058.21     49.28 o 
  -5   7  12     1041.62      995.26     43.58 o 
  -4   7  12     1042.36     1047.15     35.77 o 
  -3   7  12      688.39      714.47     36.95 o 
  -2   7  12      206.71      217.39     20.80 o 
  -1   7  12      105.17      100.65     18.01 o 
   0   7  12     2685.65     2702.39     65.33 o 
   1   7  12       67.78       83.94     15.47 o 
   2   7  12      451.48      521.39     33.04 o 
   3   7  12      286.09      323.92     24.41 o 
   4   7  12      361.89      367.09     23.16 o 
   5   7  12      403.82      473.12     28.92 o 
   6   7  12        8.41      -16.74     22.46 o 
  -7   8  12      699.31      710.34     61.51 o 
  -6   8  12        9.20       -4.81     13.71 o 
  -5   8  12       37.85       44.12     15.72 o 
  -4   8  12      218.71      256.84     19.78 o 
  -3   8  12      342.40      375.19     26.64 o 
  -2   8  12     1718.91     1808.95     46.49 o 
  -1   8  12      860.12      945.63     41.74 o 
   0   8  12     3455.35     3642.60     74.48 o 
   1   8  12      233.78      175.58     20.97 o 
   2   8  12        0.75      -12.27     12.27 o 
   3   8  12       70.76       54.65     15.98 o 
   4   8  12      162.47      134.32     19.98 o 
   5   8  12      277.42      331.62     32.53 o 
  -7   9  12      153.09      163.61     43.55 o 
  -6   9  12       10.01        3.71     15.15 o 
  -5   9  12      784.80      850.09     78.77 o 
  -4   9  12      516.49      535.19     30.89 o 
  -3   9  12       58.00       57.41     15.64 o 
  -2   9  12      103.66      100.72     19.08 o 
  -1   9  12      244.85      221.19     23.74 o 
   0   9  12      413.82      497.85     32.82 o 
   1   9  12      114.52       65.89     20.90 o 
   2   9  12      249.18      280.43     26.01 o 
   3   9  12     1131.46     1267.38     55.47 o 
   4   9  12      236.08      305.02     27.75 o 
  -6  10  12      452.87      448.82     39.30 o 
  -5  10  12       51.16       33.47     16.52 o 
  -4  10  12       73.41       53.23     15.44 o 
  -3  10  12      247.36      289.16     24.92 o 
  -2  10  12      455.37      447.29     30.37 o 
  -1  10  12      258.68      265.00     31.19 o 
   0  10  12      115.08      183.72     25.36 o 
   1  10  12      123.31      189.44     26.73 o 
   2  10  12        2.98      -16.53     19.02 o 
   3  10  12        6.62        6.17     14.82 o 
  -4  11  12      248.06      272.41     23.39 o 
  -3  11  12      238.61      230.00     24.41 o 
  -2  11  12      544.35      465.46     32.10 o 
  -1  11  12      183.79      184.56     26.36 o 
   0  11  12       19.36        4.35     18.13 o 
   1  11  12      120.76       64.54     21.40 o 
   2  11  12      479.76      533.91     40.96 o 
  -1  12  12       31.90       39.24     20.53 o 
  -9   1  13        8.26        9.80     18.08 o 
  -8   1  13        1.18       -9.24     23.43 o 
  -7   1  13      353.90      379.35     33.58 o 
  -6   1  13       93.00       59.21     18.66 o 
  -5   1  13      436.08      453.02     29.78 o 
  -4   1  13      583.79      528.67     22.73 o 
  -3   1  13       64.72       80.95     11.46 o 
  -2   1  13      145.54      135.51     11.90 o 
  -1   1  13       63.51       50.84     13.98 o 
   0   1  13      383.85      373.24     26.15 o 
   1   1  13        5.26        6.68     10.68 o 
   2   1  13     1072.24     1085.99     52.78 o 
   3   1  13       61.40       83.93     19.84 o 
   4   1  13       50.72       30.16     20.69 o 
   5   1  13      347.26      297.77     33.85 o 
   6   1  13        8.38      -14.95     14.95 o 
   7   1  13      100.10       73.00     32.09 o 
  -9   2  13      129.26      132.50     26.78 o 
  -8   2  13      342.99      321.96     32.77 o 
  -7   2  13      290.82      295.15     35.05 o 
  -6   2  13      172.78      157.91     23.48 o 
  -5   2  13       95.37       76.66     16.99 o 
  -4   2  13      105.52       99.87     15.97 o 
  -3   2  13      184.31      175.14     13.38 o 
  -2   2  13     1135.63     1044.12     29.12 o 
  -1   2  13      235.76      210.19     15.53 o 
   0   2  13      191.42      231.75     21.70 o 
   1   2  13       21.16       17.23     18.17 o 
   2   2  13      153.36      162.00     25.84 o 
   3   2  13       19.88       23.24     12.71 o 
   4   2  13      148.15      126.60     27.32 o 
   5   2  13      230.60      241.51     24.25 o 
   6   2  13      276.93      278.30     26.40 o 
   7   2  13       87.16       83.71     20.06 o 
  -9   3  13      297.55      268.35     33.96 o 
  -8   3  13       29.89       18.01     19.07 o 
  -7   3  13        4.23      -15.39     15.39 o 
  -6   3  13       61.96       43.05     21.63 o 
  -5   3  13       93.68       62.75     15.88 o 
  -4   3  13      227.25      229.65     22.55 o 
  -3   3  13      401.77      403.17     20.11 o 
  -2   3  13       18.12       41.26     12.09 o 
  -1   3  13       27.80       13.68     11.90 o 
   0   3  13      504.53      505.95     38.92 o 
   1   3  13      450.99      398.32     34.16 o 
   2   3  13      285.87      324.35     30.34 o 
   3   3  13      205.34      219.32     16.71 o 
   4   3  13       51.36       62.55     18.12 o 
   5   3  13       47.36       59.87     16.55 o 
   6   3  13       99.26       83.01     19.06 o 
  -9   4  13      151.66      143.30     31.71 o 
  -8   4  13      135.39      133.45     38.59 o 
  -7   4  13      248.94      204.40     32.74 o 
  -6   4  13      619.83      542.23     38.08 o 
  -5   4  13      134.73      113.13     20.51 o 
  -4   4  13        1.82       -8.83      8.83 o 
  -3   4  13      410.88      421.40     20.94 o 
  -2   4  13      251.84      311.10     24.78 o 
  -1   4  13     1149.94     1117.66     43.15 o 
   0   4  13      179.72      193.23     21.51 o 
   1   4  13       11.64       21.12     15.22 o 
   2   4  13       62.90       59.27     16.29 o 
   3   4  13      155.92      138.51     21.23 o 
   4   4  13      134.64      152.69     14.83 o 
   5   4  13       56.23       46.69     15.44 o 
   6   4  13       39.69       46.07     21.30 o 
  -8   5  13      144.77      156.55     24.33 o 
  -7   5  13      697.21      773.28     46.28 o 
  -6   5  13     1279.31     1426.57     57.87 o 
  -5   5  13      141.32      116.57     25.91 o 
  -4   5  13        0.03        1.11     10.37 o 
  -3   5  13      189.02      172.72     31.37 o 
  -2   5  13      834.25      767.89     34.18 o 
  -1   5  13      140.95       95.43     17.65 o 
   0   5  13      323.84      408.78     29.38 o 
   1   5  13      295.28      355.06     26.24 o 
   2   5  13      520.37      389.06     26.49 o 
   3   5  13      219.63      268.56     23.71 o 
   4   5  13       14.69       -9.07     11.50 o 
   5   5  13      231.94      242.38     29.06 o 
   6   5  13        0.54       -4.69     15.80 o 
  -8   6  13       24.65       14.00     17.12 o 
  -7   6  13      180.89      156.08     30.01 o 
  -6   6  13        5.22       -4.45     16.62 o 
  -5   6  13      888.84      990.24     46.40 o 
  -4   6  13      546.49      567.65     39.27 o 
  -3   6  13      345.16      309.92     28.47 o 
  -2   6  13      284.42      214.98     22.88 o 
  -1   6  13       31.95       24.75     13.50 o 
   0   6  13       27.17       27.92     13.01 o 
   1   6  13      563.02      540.88     32.14 o 
   2   6  13       60.66       46.42     13.06 o 
   3   6  13      430.48      407.43     24.67 o 
   4   6  13      480.10      463.25     25.52 o 
   5   6  13      467.11      471.37     42.01 o 
  -7   7  13      442.64      508.95     36.21 o 
  -6   7  13      129.35      127.86     22.59 o 
  -5   7  13       82.50       80.89     19.20 o 
  -4   7  13       48.44       45.59     16.78 o 
  -3   7  13       35.77       12.75     14.28 o 
  -2   7  13      176.45      241.63     22.80 o 
  -1   7  13      527.00      539.20     38.69 o 
   0   7  13      468.85      470.90     28.85 o 
   1   7  13       52.48       44.92     13.21 o 
   2   7  13        2.97       12.55     11.73 o 
   3   7  13       69.89       58.32     14.17 o 
   4   7  13      486.83      595.63     30.15 o 
   5   7  13        1.13        4.19     22.22 o 
  -7   8  13       62.45       78.36     29.07 o 
  -6   8  13      591.51      597.97     50.74 o 
  -5   8  13     1354.08     1340.00     61.19 o 
  -4   8  13      626.11      568.74     35.21 o 
  -3   8  13     1169.80     1252.18     46.13 o 
  -2   8  13      812.19      795.13     38.39 o 
  -1   8  13      246.13      239.67     27.47 o 
   0   8  13       35.83       60.91     17.23 o 
   1   8  13       50.06       55.06     16.40 o 
   2   8  13       27.31       45.33     16.20 o 
   3   8  13      211.25      154.13     21.03 o 
   4   8  13      293.50      306.68     26.95 o 
  -6   9  13      154.64      150.01     26.59 o 
  -5   9  13      261.13      340.02     51.17 o 
  -4   9  13        0.50      -13.00     15.23 o 
  -3   9  13        4.09       29.50     14.82 o 
  -2   9  13        1.41        8.51     14.25 o 
  -1   9  13      623.50      703.30     39.34 o 
   0   9  13     1233.68     1338.29     60.10 o 
   1   9  13      373.37      376.71     44.27 o 
   2   9  13     1098.07     1133.79     47.03 o 
   3   9  13      292.13      346.36     29.49 o 
  -4  10  13      672.70      644.04     35.62 o 
  -3  10  13      399.49      512.60     38.66 o 
  -2  10  13       36.79       31.47     15.87 o 
  -1  10  13       17.61       17.04     15.75 o 
   0  10  13      696.89      686.76     44.72 o 
   1  10  13       45.58       33.82     19.14 o 
   2  10  13        1.57       17.69     16.68 o 
  -2  11  13      857.80      796.15     41.57 o 
  -1  11  13      124.47      114.29     23.96 o 
   0  11  13     1033.20      988.09     54.33 o 
  -8   0  14      226.96      123.42     38.20 o 
  -7   0  14        9.88      -17.68     21.13 o 
  -6   0  14     6967.43     7859.82    198.53 o 
  -5   0  14     2856.73     2910.88    100.38 o 
  -4   0  14       12.36       20.13     13.77 o 
  -3   0  14      188.85      202.17     26.07 o 
  -2   0  14       23.66       38.39     15.27 o 
  -1   0  14       31.85       48.68     20.30 o 
   0   0  14      478.85      481.72     43.87 o 
   1   0  14       52.26       65.28     27.68 o 
   2   0  14      628.95      749.21    114.80 o 
   3   0  14      642.77      670.02     67.25 o 
   4   0  14     1525.67     1423.77     94.98 o 
   5   0  14      396.75      399.44     56.00 o 
   6   0  14      440.14      378.94     56.70 o 
  -8   1  14       79.63      143.56     28.54 o 
  -7   1  14       18.59       22.26     17.96 o 
  -6   1  14      558.80      499.54     34.00 o 
  -5   1  14      612.67      655.99     36.24 o 
  -4   1  14      852.63      897.59     29.45 o 
  -3   1  14      489.28      512.14     23.50 o 
  -2   1  14     1165.16     1084.98     42.58 o 
  -1   1  14      909.98      831.53     38.23 o 
   0   1  14      225.00      261.78     26.39 o 
   1   1  14       11.65        2.38     14.64 o 
   2   1  14      903.83      910.26     51.67 o 
   3   1  14      128.07       92.76     25.34 o 
   4   1  14      836.37      808.76     52.72 o 
   5   1  14     1195.29     1359.52     83.68 o 
   6   1  14      253.71      313.75     31.13 o 
  -8   2  14     1087.48     1004.00     63.41 o 
  -7   2  14     1446.73     1697.47     65.36 o 
  -6   2  14      939.60      884.97     42.52 o 
  -5   2  14     1855.72     1895.36     55.67 o 
  -4   2  14      302.68      294.98     20.56 o 
  -3   2  14        4.51       11.30      9.62 o 
  -2   2  14      271.20      285.41     21.49 o 
  -1   2  14      169.83      144.43     19.16 o 
   0   2  14      907.31      910.87     44.30 o 
   1   2  14     2067.85     2113.04     69.50 o 
   2   2  14      732.85      703.58     46.48 o 
   3   2  14       10.91        0.75     11.17 o 
   4   2  14      939.62      948.99     79.71 o 
   5   2  14       68.87       89.26     28.79 o 
   6   2  14       87.77       94.79     22.23 o 
  -8   3  14      382.44      385.31     36.12 o 
  -7   3  14        4.57      -16.19     16.19 o 
  -6   3  14      333.10      270.42     33.64 o 
  -5   3  14       21.65       19.02     14.18 o 
  -4   3  14        5.79        3.80     10.40 o 
  -3   3  14     1329.33     1213.73     36.24 o 
  -2   3  14     1922.17     2130.18     65.38 o 
  -1   3  14     1240.24     1141.08     43.64 o 
   0   3  14       14.78        3.13     14.09 o 
   1   3  14      195.14      110.22     22.39 o 
   2   3  14     1077.63     1063.55     63.53 o 
   3   3  14      103.07       60.57     19.24 o 
   4   3  14      254.24      202.41     31.05 o 
   5   3  14     1187.82     1221.57     65.88 o 
   6   3  14      435.55      459.03     91.89 o 
  -8   4  14      335.89      328.72     42.58 o 
  -7   4  14        4.86       -9.95     21.98 o 
  -6   4  14     2044.25     2117.90     68.66 o 
  -5   4  14     1201.40     1352.24     53.84 o 
  -4   4  14      129.10      104.51     14.32 o 
  -3   4  14       35.43       53.68     15.34 o 
  -2   4  14       26.24       12.71     11.66 o 
  -1   4  14      454.29      430.51     33.15 o 
   0   4  14     2575.11     2684.63     74.29 o 
   1   4  14     1712.46     1784.52     62.41 o 
   2   4  14     2032.27     1928.61     55.20 o 
   3   4  14      764.32      789.87     38.96 o 
   4   4  14     2384.04     2646.49     84.45 o 
   5   4  14       65.61       48.54     20.10 o 
  -7   5  14       69.87       74.24     31.04 o 
  -6   5  14     1296.17     1134.65     72.74 o 
  -5   5  14      658.63      703.14     40.09 o 
  -4   5  14      334.78      353.54     27.68 o 
  -3   5  14      951.34     1029.08     41.26 o 
  -2   5  14      622.68      694.98     37.13 o 
  -1   5  14     1273.05     1286.97     52.67 o 
   0   5  14       38.94       59.81     16.54 o 
   1   5  14       54.17       67.58     19.58 o 
   2   5  14      190.71      160.96     27.64 o 
   3   5  14       19.65       13.83     13.88 o 
   4   5  14      433.55      383.39     42.41 o 
   5   5  14     1540.86     1733.37     69.10 o 
  -7   6  14     1512.25     1628.74     65.86 o 
  -6   6  14     1267.90     1341.78     71.51 o 
  -5   6  14     2369.55     2548.16     88.29 o 
  -4   6  14      147.00      137.56     20.54 o 
  -3   6  14      120.44       70.44     41.26 o 
  -2   6  14      321.59      299.75     26.41 o 
  -1   6  14        6.91       13.56     14.52 o 
   0   6  14      621.26      669.16     38.99 o 
   1   6  14     3253.57     3196.31     78.08 o 
   2   6  14     2458.34     2383.16     63.01 o 
   3   6  14      519.65      492.79     31.32 o 
   4   6  14      874.87      843.64     50.58 o 
  -6   7  14        5.18       -1.59     22.79 o 
  -5   7  14       47.09       69.64     25.14 o 
  -4   7  14      339.85      344.26     31.38 o 
  -3   7  14      391.08      374.93     33.00 o 
  -2   7  14      149.68      184.48     23.51 o 
  -1   7  14      330.82      345.69     33.05 o 
   0   7  14      642.58      704.12     32.51 o 
   1   7  14      467.28      429.88     29.30 o 
   2   7  14      166.78      164.23     27.23 o 
   3   7  14        7.70       21.87     12.65 o 
   4   7  14      200.00      156.00     26.68 o 
  -6   8  14     1042.25     1032.60     75.42 o 
  -5   8  14      688.00      686.49     70.26 o 
  -4   8  14       56.10       37.36     20.23 o 
  -3   8  14      544.59      565.47     36.83 o 
  -2   8  14     1133.14     1044.43     44.75 o 
  -1   8  14      384.84      414.77     31.84 o 
   0   8  14      824.18      773.82     44.23 o 
   1   8  14      991.40     1020.54     56.97 o 
   2   8  14      570.62      553.05     35.45 o 
   3   8  14      333.12      395.19     30.59 o 
  -4   9  14      410.45      373.76     35.36 o 
  -3   9  14      210.40      201.87     26.02 o 
  -2   9  14      349.91      404.60     30.08 o 
  -1   9  14      360.15      357.98     30.55 o 
   0   9  14       22.54       11.08     19.63 o 
   1   9  14      231.63      165.32     23.19 o 
   2   9  14        0.68       40.03     17.11 o 
  -2  10  14       14.44        0.41     16.27 o 
  -1  10  14       23.89        6.86     17.04 o 
   0  10  14      577.83      607.05     43.31 o 
  -8   1  15       11.02      -13.97     18.76 o 
  -7   1  15      140.95       77.38     22.25 o 
  -6   1  15       13.40        0.16     16.15 o 
  -5   1  15     1026.84     1023.52     45.01 o 
  -4   1  15       23.05       14.95     10.50 o 
  -3   1  15       25.97       27.66     11.02 o 
  -2   1  15      749.30      799.85     38.38 o 
  -1   1  15      419.47      439.67     30.06 o 
   0   1  15        0.02        2.40     16.12 o 
   1   1  15       33.33        2.47     16.51 o 
   2   1  15        0.11        1.72     22.47 o 
   3   1  15       77.49       23.31     18.23 o 
   4   1  15       18.03       22.21     20.41 o 
   5   1  15        0.04      -17.17     17.17 o 
  -7   2  15      468.25      462.67     44.97 o 
  -6   2  15     1381.68     1422.22     56.58 o 
  -5   2  15      644.55      670.80     37.61 o 
  -4   2  15       57.40       66.25     13.94 o 
  -3   2  15      240.86      250.38     23.31 o 
  -2   2  15      246.72      233.57     20.80 o 
  -1   2  15      237.57      237.34     33.11 o 
   0   2  15     1023.31     1001.50     48.42 o 
   1   2  15      219.23      179.12     26.22 o 
   2   2  15       29.07       48.94     19.84 o 
   3   2  15        1.37       -7.81     17.31 o 
   4   2  15      610.34      622.67     47.89 o 
   5   2  15       56.30       68.46     24.19 o 
  -7   3  15      651.87      562.26     41.55 o 
  -6   3  15        0.73       10.84     17.95 o 
  -5   3  15        1.15       -5.15     14.07 o 
  -4   3  15       30.67       18.80     11.82 o 
  -3   3  15      330.81      345.50     20.28 o 
  -2   3  15      853.46      887.67     45.65 o 
  -1   3  15       48.81       30.75     15.41 o 
   0   3  15       48.74       43.55     17.44 o 
   1   3  15      194.12      207.30     28.69 o 
   2   3  15      934.42      941.12     54.40 o 
   3   3  15      165.36      106.31     29.32 o 
   4   3  15        3.70       10.65     20.15 o 
   5   3  15       29.45       88.82     48.55 o 
  -7   4  15        6.37      -13.87     17.78 o 
  -6   4  15      277.68      248.43     31.28 o 
  -5   4  15      411.14      382.81     32.29 o 
  -4   4  15      518.60      493.77     29.92 o 
  -3   4  15      572.20      599.46     46.94 o 
  -2   4  15       97.31       91.90     16.25 o 
  -1   4  15      444.24      506.88     36.51 o 
   0   4  15      505.46      510.34     36.18 o 
   1   4  15      450.04      470.48     47.44 o 
   2   4  15      219.99      216.40     24.14 o 
   3   4  15        0.81       19.73     17.81 o 
   4   4  15      929.31      916.91     60.66 o 
  -6   5  15      363.94      447.51     70.55 o 
  -5   5  15       46.70       30.04     22.88 o 
  -4   5  15      780.65      903.15     42.53 o 
  -3   5  15       27.29        2.71     13.15 o 
  -2   5  15      189.44      152.20     19.63 o 
  -1   5  15       48.52       63.81     21.77 o 
   0   5  15     1164.32     1108.84     53.25 o 
   1   5  15      412.69      420.83     46.89 o 
   2   5  15        3.70       -0.93     12.93 o 
   3   5  15      540.50      545.04     57.00 o 
   4   5  15      143.98      185.45     28.00 o 
  -6   6  15      112.18      165.38     45.36 o 
  -5   6  15      378.56      362.93     41.04 o 
  -4   6  15        4.54       52.36     23.41 o 
  -3   6  15       51.47       52.81     16.64 o 
  -2   6  15      358.29      499.02     35.96 o 
  -1   6  15      274.29      268.75     29.57 o 
   0   6  15      344.39      310.19     34.03 o 
   1   6  15      506.12      551.44     34.63 o 
   2   6  15       28.77       31.64     15.57 o 
   3   6  15       95.10       61.87     20.52 o 
  -5   7  15      438.16      433.60     46.63 o 
  -4   7  15      394.23      470.99     45.10 o 
  -3   7  15     1060.22     1017.82     52.05 o 
  -2   7  15       10.90      -18.02     18.02 o 
  -1   7  15       53.12       42.72     20.36 o 
   0   7  15      603.70      568.07     35.99 o 
   1   7  15      631.58      621.86     37.33 o 
   2   7  15     1471.12     1307.50     53.42 o 
  -4   8  15       86.96       84.70     26.50 o 
  -3   8  15      987.82     1000.60     73.78 o 
  -2   8  15       24.12       26.88     21.89 o 
  -1   8  15      322.02      346.93     31.29 o 
   0   8  15       33.55       53.49     18.20 o 
   1   8  15       18.68       -4.16     15.90 o 
  -1   9  15       16.96       14.25     39.36 o 
  -7   0  16       29.40       27.80     27.52 o 
  -6   0  16     1222.28     1277.50     74.41 o 
  -5   0  16     2778.99     3008.55    107.50 o 
  -4   0  16     4077.69     4013.44    171.28 o 
  -3   0  16      549.00      633.36     39.93 o 
  -2   0  16      655.86      584.14     67.83 o 
  -1   0  16       35.78       40.51     23.49 o 
   0   0  16     1063.46     1156.55    132.82 o 
   1   0  16     1071.16      984.08    131.58 o 
   2   0  16       18.60        6.94     25.71 o 
   3   0  16     2167.68     2162.76    110.91 o 
   4   0  16      899.97      837.40    147.24 o 
  -7   1  16     1793.41     1686.48     82.86 o 
  -6   1  16     1178.37     1282.52     64.95 o 
  -5   1  16        1.31       -0.77     15.40 o 
  -4   1  16       23.47       31.31     11.83 o 
  -3   1  16       64.26       87.59     14.42 o 
  -2   1  16      264.05      239.92     24.04 o 
  -1   1  16      842.87      856.44     42.68 o 
   0   1  16      523.42      501.22     40.26 o 
   1   1  16      593.51      581.37     45.69 o 
   2   1  16      216.62      259.32     32.28 o 
   3   1  16      150.39      180.93     31.84 o 
   4   1  16      372.66      288.43     37.02 o 
  -6   2  16     1783.78     1686.12     63.93 o 
  -5   2  16      561.91      633.88     37.89 o 
  -4   2  16     1170.51     1185.64     39.49 o 
  -3   2  16     1490.96     1530.03     46.48 o 
  -2   2  16      917.28      996.67     44.17 o 
  -1   2  16      210.60      271.78     26.64 o 
   0   2  16       12.36       -1.23     19.37 o 
   1   2  16        7.75       -2.50     18.17 o 
   2   2  16       55.89      123.45     25.00 o 
   3   2  16      263.51      304.26     35.41 o 
  -6   3  16       14.06       24.24     23.05 o 
  -5   3  16       11.59       27.40     19.91 o 
  -4   3  16      133.81      146.13     28.73 o 
  -3   3  16       33.95       14.95     13.56 o 
  -2   3  16      175.27      158.41     22.12 o 
  -1   3  16     1352.98     1449.99     54.67 o 
   0   3  16      650.26      694.61     49.62 o 
   1   3  16      346.32      448.86     39.65 o 
   2   3  16      154.77      193.93     38.38 o 
   3   3  16      370.46      423.19     41.46 o 
  -6   4  16      697.68      760.45     63.32 o 
  -5   4  16     1691.95     1747.86     78.83 o 
  -4   4  16     1379.28     1433.59     95.82 o 
  -3   4  16     1299.87     1236.33     47.61 o 
  -2   4  16      866.73      889.95     43.05 o 
  -1   4  16        4.38       -3.48     15.80 o 
   0   4  16       14.44       20.10     19.11 o 
   1   4  16      387.91      311.31     33.85 o 
   2   4  16     1003.25      866.78     42.80 o 
   3   4  16     1789.33     1958.38     76.47 o 
  -5   5  16      277.18      267.62     42.37 o 
  -4   5  16      290.82      254.53     52.19 o 
  -3   5  16       47.91       33.01     16.72 o 
  -2   5  16      675.28      797.96     41.62 o 
  -1   5  16      309.53      270.34     28.43 o 
   0   5  16      203.63      246.85     44.55 o 
   1   5  16      565.90      494.08     38.62 o 
   2   5  16      580.59      610.70     40.93 o 
  -4   6  16      400.31      426.28     44.37 o 
  -3   6  16      585.36      672.31     42.44 o 
  -2   6  16      168.95      110.05     49.56 o 
  -1   6  16      450.31      425.70     35.70 o 
   0   6  16       16.22       34.10     21.20 o 
   1   6  16       23.40        1.92     14.92 o 
  -3   7  16       75.82       24.75     22.85 o 
  -2   7  16      193.69       67.71     32.66 o 
  -1   7  16     1651.42     1657.76     76.00 o 
   0   7  16      219.38      265.86     29.00 o 
  -5   1  17        4.31       -6.75     20.41 o 
  -4   1  17       57.59       38.75     17.03 o 
  -3   1  17        6.90        2.77     13.35 o 
  -2   1  17      165.17      179.60     23.64 o 
  -1   1  17        0.66       14.57     16.04 o 
   0   1  17      291.68      289.36     33.65 o 
   1   1  17        3.91       41.41     22.86 o 
   2   1  17       10.88       13.31     20.68 o 
  -5   2  17       20.12        6.22     23.27 o 
  -4   2  17       33.19       21.95     18.70 o 
  -3   2  17       81.88       72.40     16.73 o 
  -2   2  17       84.29      113.24     20.29 o 
  -1   2  17        4.81        6.88     15.10 o 
   0   2  17        4.45        5.20     19.45 o 
   1   2  17      471.08      357.45     37.40 o 
   2   2  17     1089.58     1290.97     68.06 o 
  -5   3  17        1.34       19.04     23.69 o 
  -4   3  17        0.99        7.27     19.17 o 
  -3   3  17       59.86       74.58     17.18 o 
  -2   3  17      244.36      188.84     31.93 o 
  -1   3  17      484.47      518.98     38.62 o 
   0   3  17        6.67       20.60     20.31 o 
   1   3  17       92.44       27.98     23.92 o 
  -4   4  17        5.81      -15.91     17.72 o 
  -3   4  17      151.42      146.96     21.91 o 
  -2   4  17      105.90      174.14     24.80 o 
  -1   4  17      470.14      440.04     40.54 o 
   0   4  17      166.66      142.25     39.39 o 
   1   4  17      260.65      262.64     33.72 o 
  -3   5  17       74.33       32.33     21.18 o 
  -2   5  17     1274.77     1422.86     54.59 o 
  -1   5  17      128.18      102.28     22.12 o 
   0   5  17       86.58       97.91     25.66 o 
  -3   0  18      200.57      235.56     53.28 o 
  -2   0  18      499.22      410.62     46.65 o 
  -1   0  18       69.49       38.29     26.10 o 
  -2   1  18      137.05      187.88     24.73 o 
  -1   1  18      180.15      157.69     25.74 o 
                                                 
